# Supplementary material for: Liver Transcriptome Analysis Reveals a Potential Mechanism of Heat Stress Increasing Susceptibility to Salmonella Typhimurium in Chickens
Source: Biology (Basel). 2025 Jun 18;14(6):720. doi: 10.3390/biology14060720 (PMC12190061; doi:10.3390/biology14060720)
Supplement: Supplementary file 1 [file biology-14-00720-s001.zip]

Archive with 3 entries (3 files):
- Table S1. Gene expression in 18 liver samples.xlsx
- Table S2. The qPCR primers used in this study.xlsx
- Table S3. The key genes identified by WGCNA analysis.xlsx
