# Supplementary material for: Liver Transcriptome Analysis Reveals a Potential Mechanism of Heat Stress Increasing Susceptibility to Salmonella Typhimurium in Chickens
Source: Biology (Basel). 2025 Jun 18;14(6):720. doi: 10.3390/biology14060720 (PMC12190061; doi:10.3390/biology14060720)
Supplement: Supplementary file 1 [file biology-14-00720-s001.zip › Table S1. Gene expression in 18 liver samples.xlsx]

## Sheet: ST vs CTL  DEG
Gene	ST_1	ST_2	ST_3	ST_4	ST_5	ST_6	ST_7	ST_8	baseMean	CTL_1	CTL_2	CTL_3	CTL_4	CTL_5	CTL_6	CTL_7	CTL_8	FoldChange	Log2FoldChange	pval	padj	Up/Down	Significant	GeneName	Biotype	Position	NR:Seq-id	NR:Score	NR:Evalue	NR:Description	NT:Seq-id	NT:Score	NT:Evalue	NT:Description	Uniprot:UniProtKB-AC	Uniprot:Score	Uniprot:Evalue	Uniprot:Description	COG:gene	COG:Score	COG:Eval	COG:num	Pfam:pfam_ID	Pfam:pfam_Name	Pfam:pfam_Description	GO:biological_process	GO:cellular_component	GO:molecular_function	KEGG:KO
gene:ENSGALG00000000003	1	2	8	3	14	6	1	1	5.34119	0	16	0	6	0	26	2	1	0.752874	-0.409519	0.652864	NA	down	no	PANX2	protein_coding	chr1:20328226-20347898:+	gi|971370645|ref|XP_015128554.1|	3255	0	PREDICTED: pannexin-2 isoform X1 [Gallus gallus]	gi|971370644|ref|XM_015273068.1|	2118	0	PREDICTED: Gallus gallus pannexin 2 (PANX2), transcript variant X1, mRNA	P60571	892	0	Pannexin-2	.	.	.	.	pfam00876	Innexin	Innexin. This family includes the drosophila proteins Ogre and shaking-B, and the C. elegans proteins Unc-7 and Unc-9. Members of this family are integral membrane proteins which are involved in the formation of gap junctions. This family has been named the Innexins.	GO:0006812|cation transport;GO:0007267|cell-cell signaling;GO:0034214|protein hexamerization;	GO:0012505|endomembrane system;GO:0005921|gap junction;GO:0016021|integral component of membrane;GO:0005886|plasma membrane;	GO:0005243|gap junction channel activity;GO:0055077|gap junction hemi-channel activity;GO:0046982|protein heterodimerization activity;	.
gene:ENSGALG00000000011	86	52	85	90	94	98	98	77	92.7778	69	100	102	121	123	104	104	106	0.868445	-0.203493	0.140349	0.457424	down	no	C10orf88	protein_coding	chr6:32362856-32366096:-	gi|971403345|ref|XP_015144379.1|	1370	0	PREDICTED: uncharacterized protein C10orf88 homolog isoform X1 [Gallus gallus]	gi|971403346|ref|XM_424678.5|	1138	0	PREDICTED: Gallus gallus chromosome 6 open reading frame, human C10orf88 (C6H10ORF88), transcript variant X2, mRNA	Q9H8K7	214	2.00E-62	Uncharacterized protein C10orf88	.	.	.	.	pfam10968	DUF2770	Protein of unknown function (DUF2770). Members in this family of proteins are annotated as yceO however currently no function is known.	.	.	GO:0042802|identical protein binding;	.
gene:ENSGALG00000000044	3	3	0	2	10	0	2	5	4.52669	18	2	0	0	3	21	2	2	0.537998	-0.894327	0.320888	NA	down	no	WFIKKN1	protein_coding	chr14:13962836-13964455:+	gi|118098247|ref|XP_426858.2|	2541	0	PREDICTED: WAP, Kazal, immunoglobulin, Kunitz and NTR domain-containing protein 1 [Gallus gallus]	gi|971420281|ref|XM_426858.5|	1495	0	PREDICTED: Gallus gallus WAP, follistatin/kazal, immunoglobulin, kunitz and netrin domain containing 1 (WFIKKN1), mRNA	Q96NZ8	635	0	WAP, Kazal, immunoglobulin, Kunitz and NTR domain-containing protein 1	.	.	.	.	pfam00014	Kunitz_BPTI	Kunitz/Bovine pancreatic trypsin inhibitor domain. Indicative of a protease inhibitor, usually a serine protease inhibitor. Structure is a disulfide rich alpha+beta fold. BPTI (bovine pancreatic trypsin inhibitor) is an extensively studied model structure. Certain family members are similar to the tick anticoagulant peptide (TAP). This is a highly selective inhibitor of factor Xa in the blood coa…	GO:0048747|muscle fiber development;GO:0043392|negative regulation of DNA binding;GO:0032091|negative regulation of protein binding;GO:0030512|negative regulation of transforming growth factor beta receptor signaling pathway;GO:0060021|palate development;GO:0001501|skeletal system development;	GO:0005576|extracellular region;	GO:0008191|metalloendopeptidase inhibitor activity;GO:0048019|receptor antagonist activity;GO:0004867|serine-type endopeptidase inhibitor activity;GO:0050431|transforming growth factor beta binding;	.
gene:ENSGALG00000000048	56	44	43	49	110	34	63	23	63.419	52	42	40	31	91	133	98	134	0.719095	-0.475745	0.142322	0.461262	down	no	LOC776719	protein_coding	chr25:482603-488101:+	gi|513223956|ref|XP_004948457.1|	2375	0	PREDICTED: V-type proton ATPase catalytic subunit A-like isoform X1 [Gallus gallus]	gi|971433046|ref|XM_004948400.2|	1486	0	PREDICTED: Gallus gallus V-type proton ATPase catalytic subunit A-like (LOC776719), transcript variant X1, mRNA	P38606	808	0	V-type proton ATPase catalytic subunit A	SPAC343.05	672	0	COG1155	pfam00006	ATP-synt_ab	ATP synthase alpha/beta family, nucleotide-binding domain. This family includes the ATP synthase alpha and beta subunits, the ATP synthase associated with flagella and the termination factor Rho.	GO:0015991|ATP hydrolysis coupled proton transport;GO:0046034|ATP metabolic process;GO:0006879|cellular iron ion homeostasis;GO:0036295|cellular response to increased oxygen levels;GO:0008286|insulin receptor signaling pathway;GO:0034220|ion transmembrane transport;GO:0016241|regulation of macroautophagy;GO:0033572|transferrin transport;	GO:0016324|apical plasma membrane;GO:0005829|cytosol;GO:0070062|extracellular exosome;GO:0005887|integral component of plasma membrane;GO:0005765|lysosomal membrane;GO:0005902|microvillus;GO:0043209|myelin sheath;GO:0005886|plasma membrane;GO:0016469|proton-transporting two-sector ATPase complex;GO:0033180|proton-transporting V-type ATPase, V1 domain;	GO:0005524|ATP binding;GO:0046961|proton-transporting ATPase activity, rotational mechanism;	K02145
gene:ENSGALG00000000055	660	566	657	578	673	765	574	587	692.668	786	728	721	845	975	662	762	670	0.871433	-0.198538	0.0582798	0.303588	down	no	LAMTOR3	protein_coding	chr4:60121988-60126244:-	gi|57529556|ref|NP_001006559.1|	644	1.00E-79	ragulator complex protein LAMTOR3 [Gallus gallus]	gi|57529555|ref|NM_001006559.1|	1186	0	Gallus gallus late endosomal/lysosomal adaptor, MAPK and MTOR activator 3 (LAMTOR3), mRNA	B5G0G8	252	5.00E-81	Ragulator complex protein LAMTOR3	.	.	.	.	pfam08923	MAPKK1_Int	Mitogen-activated protein kinase kinase 1 interacting. Mitogen-activated protein kinase kinase 1 interacting protein is a small subcellular adaptor protein required for MAPK signaling and ERK1/2 activation. The overall topology of this domain has a central five-stranded beta-sheet sandwiched between a two alpha-helix and a one alpha-helix layer.	GO:0034613|cellular protein localization;GO:0071230|cellular response to amino acid stimulus;GO:0032008|positive regulation of TOR signaling;	GO:0071986|Ragulator complex;	.	.
gene:ENSGALG00000000059	0	0	1	1	0	2	0	2	0.588781	2	0	0	0	0	0	1	0	2.08929	1.06301	0.495181	NA	up	no	TUBB3	protein_coding	chr11:18842577-18845331:+	gi|586459306|ref|XP_006860316.1|	2163	0	PREDICTED: tubulin beta-3 chain [Chrysochloris asiatica]	gi|212831|gb|M15052.1|CHKTUB4B	1476	0	Chicken beta-4-tubulin gene, complete cds	Q60HC2	829	0	Tubulin beta-3 chain	ECU03g0820i	694	0	COG5023	pfam03953	Tubulin_C	Tubulin C-terminal domain. This family includes the tubulin alpha, beta and gamma chains. Members of this family are involved in polymer formation. Tubulins are GTPases. FtsZ can polymerize into tubes, sheets, and rings in vitro and is ubiquitous in eubacteria and archaea. Tubulin is the major component of microtubules. (The FtsZ GTPases have been split into their won family).	GO:0007411|axon guidance;GO:0007017|microtubule-based process;	GO:0005737|cytoplasm;GO:0005874|microtubule;	GO:0005525|GTP binding;GO:0003924|GTPase activity;GO:0005200|structural constituent of cytoskeleton;	K07375
gene:ENSGALG00000000067	2105	1845	1902	1678	2698	1713	2216	1993	2073.23	2181	2222	1655	1508	2073	2861	2092	2845	0.978339	-0.0315943	0.817995	0.940525	down	no	SPR	protein_coding	chr4:89868567-89871730:-	gi|50767570|ref|XP_423038.1|	1141	2.00E-150	PREDICTED: sepiapterin reductase [Gallus gallus]	gi|971396263|ref|XM_423038.5|	1692	0	PREDICTED: Gallus gallus sepiapterin reductase (7,8-dihydrobiopterin:NADP+ oxidoreductase) (SPR), mRNA	Q17QK8	274	8.00E-86	Sepiapterin reductase	.	.	.	.	pfam00106	adh_short	short chain dehydrogenase. This family contains a wide variety of dehydrogenases.	GO:0006729|tetrahydrobiopterin biosynthetic process;	GO:0005737|cytoplasm;	GO:0004757|sepiapterin reductase activity;	K00072
gene:ENSGALG00000000071	91	130	76	99	95	99	89	101	95.448	87	98	70	160	115	63	85	80	1.09803	0.134921	0.476175	0.769371	up	no	C1H11ORF82	protein_coding	chr1:190327368-190335382:+	gi|971378541|ref|XP_004938944.2|	5034	0	PREDICTED: DNA damage-induced apoptosis suppressor protein isoform X1 [Gallus gallus]	gi|971378544|ref|XM_015280250.1|	3330	0	PREDICTED: Gallus gallus chromosome 1 open reading frame, human C11orf82 (C1H11ORF82), transcript variant X3, mRNA	Q8IXT1	256	2.00E-69	DNA damage-induced apoptosis suppressor protein	.	.	.	.	pfam08646	Rep_fac-A_C	Replication factor-A C terminal domain. This domain is found at the C terminal of replication factor A. Replication factor A (RPA) binds single-stranded DNA and is involved in replication, repair, and recombination of DNA.	GO:0006915|apoptotic process;GO:0007050|cell cycle arrest;GO:1902230|negative regulation of intrinsic apoptotic signaling pathway in response to DNA damage;	GO:0005737|cytoplasm;GO:0005634|nucleus;	.	.
gene:ENSGALG00000000081	920	179	88	37	50	320	72	74	138.944	54	134	191	50	15	32	14	26	3.35491	1.74628	0.0136632	0.140692	up	yes	IL4I1	protein_coding	chr16:2367597-2478250:+	gi|372266150|ref|NP_001092821.2|	2732	0	L-amino-acid oxidase precursor [Gallus gallus]	gi|372266149|ref|NM_001099351.3|	1859	0	Gallus gallus interleukin 4 induced 1 (IL4I1), mRNA	P81383	566	0	L-amino-acid oxidase	BS_yobN	244	7.00E-71	COG1231	pfam01593	Amino_oxidase	Flavin containing amine oxidoreductase. This family consists of various amine oxidases, including maze polyamine oxidase (PAO) and various flavin containing monoamine oxidases (MAO). The aligned region includes the flavin binding site of these enzymes. The family also contains phytoene dehydrogenases and related enzymes. In vertebrates MAO plays an important role regulating the intracellular leve…	GO:0006915|apoptotic process;GO:0042742|defense response to bacterium;GO:0044179|hemolysis in other organism;GO:0031640|killing of cells of other organism;GO:0035821|modification of morphology or physiology of other organism;	GO:0005576|extracellular region;	GO:0050660|flavin adenine dinucleotide binding;GO:0001716|L-amino-acid oxidase activity;GO:0046983|protein dimerization activity;	.
gene:ENSGALG00000000086	710	591	884	569	679	687	649	457	751.021	960	941	920	900	909	789	745	762	0.794753	-0.331421	0.00994488	0.119341	down	no	TIMM17A	protein_coding	chr26:1113674-1120743:-	gi|971433209|ref|XP_015154189.1|	678	5.00E-82	PREDICTED: mitochondrial import inner membrane translocase subunit Tim17-A isoform X1 [Gallus gallus]	gi|971433208|ref|XM_015298703.1|	1741	0	PREDICTED: Gallus gallus translocase of inner mitochondrial membrane 17 homolog A (yeast) (TIMM17A), transcript variant X1, mRNA	Q99595	243	9.00E-75	Mitochondrial import inner membrane translocase subunit Tim17-A	YJL143w	101	1.00E-23	COG5596	pfam02466	Tim17	Tim17/Tim22/Tim23/Pmp24 family. The pre-protein translocase of the mitochondrial outer membrane (Tom) allows the import of pre-proteins from the cytoplasm. Tom forms a complex with a number of proteins, including Tim17. Tim17 and Tim23 are thought to form the translocation channel of the inner membrane. This family includes Tim17, Tim22 and Tim23. This family also includes Pmp24 a peroxisomal pro…	GO:0010954|positive regulation of protein processing;GO:0030150|protein import into mitochondrial matrix;GO:0006626|protein targeting to mitochondrion;	GO:0031305|integral component of mitochondrial inner membrane;GO:0005743|mitochondrial inner membrane;GO:0005744|mitochondrial inner membrane presequence translocase complex;GO:0005739|mitochondrion;GO:0005654|nucleoplasm;	GO:0015450|P-P-bond-hydrolysis-driven protein transmembrane transporter activity;	K17795
gene:ENSGALG00000000091	657	431	585	536	574	538	546	560	538.879	515	615	474	469	639	527	449	595	1.09277	0.127996	0.191507	0.530169	up	no	INTS4	protein_coding	chr1:194331748-194363395:+	gi|971378799|ref|XP_015136361.1|	5030	0	PREDICTED: integrator complex subunit 4 isoform X2 [Gallus gallus]	gi|971378798|ref|XM_015280875.1|	3032	0	PREDICTED: Gallus gallus integrator complex subunit 4 (INTS4), transcript variant X2, mRNA	Q8CIM8	1770	0	Integrator complex subunit 4	.	.	.	.	pfam01602	Adaptin_N	Adaptin N terminal region. This family consists of the N terminal region of various alpha, beta and gamma subunits of the AP-1, AP-2 and AP-3 adaptor protein complexes. The adaptor protein (AP) complexes are involved in the formation of clathrin-coated pits and vesicles. The N-terminal region of the various adaptor proteins (APs) is constant by comparison to the C-terminal which is variable withi…	GO:0016180|snRNA processing;	GO:0032039|integrator complex;GO:0005634|nucleus;	.	K13141
gene:ENSGALG00000000094	277	210	265	222	279	274	259	253	269.004	243	309	287	264	304	333	294	282	0.930678	-0.103646	0.257894	0.605955	down	no	ADIPOR1	protein_coding	chr26:1106026-1112697:+	gi|971433213|ref|XP_015154192.1|	1590	0	PREDICTED: adiponectin receptor protein 1 isoform X1 [Gallus gallus]	gi|971433212|ref|XM_015298706.1|	1896	0	PREDICTED: Gallus gallus adiponectin receptor 1 (ADIPOR1), transcript variant X1, mRNA	Q91VH1	563	0	Adiponectin receptor protein 1	SPBC12C2.09c	153	4.00E-40	COG1272	pfam03006	HlyIII	Haemolysin-III related. Members of this family are integral membrane proteins. This family includes a protein with hemolytic activity from Bacillus cereus. It has been proposed that YOL002c encodes a Saccharomyces cerevisiae protein that plays a key role in metabolic pathways that regulate lipid and phosphate metabolizm. In eukaryotes, members are seven-transmembrane pass molecules found to encod…	GO:0033211|adiponectin-activated signaling pathway;GO:0019395|fatty acid oxidation;GO:0042593|glucose homeostasis;GO:0009755|hormone-mediated signaling pathway;GO:0033210|leptin-mediated signaling pathway;GO:0030308|negative regulation of cell growth;GO:0010633|negative regulation of epithelial cell migration;GO:0010719|negative regulation of epithelial to mesenchymal transition;GO:0046426|negati…	GO:0016021|integral component of membrane;GO:0031226|intrinsic component of plasma membrane;GO:0005886|plasma membrane;	GO:0097003|adipokinetic hormone receptor activity;GO:0055100|adiponectin binding;GO:0042802|identical protein binding;GO:0046872|metal ion binding;GO:0046982|protein heterodimerization activity;GO:0019901|protein kinase binding;GO:0038023|signaling receptor activity;	K07297
gene:ENSGALG00000000102	33	36	23	14	41	57	60	30	37.4358	33	35	36	39	61	32	30	50	0.983111	-0.0245745	0.922596	0.974437	down	no	UBE2T	protein_coding	chr26:1099146-1102387:+	gi|363743012|ref|XP_003642764.1|	949	1.00E-126	PREDICTED: ubiquitin-conjugating enzyme E2 T isoform X2 [Gallus gallus]	gi|971433452|ref|XM_015298813.1|	876	0	PREDICTED: Gallus gallus ubiquitin-conjugating enzyme E2T (putative) (UBE2T), transcript variant X4, mRNA	Q9NPD8	281	3.00E-93	Ubiquitin-conjugating enzyme E2 T	YDR059c	140	1.00E-39	COG5078	pfam00179	UQ_con	Ubiquitin-conjugating enzyme. Proteins destined for proteasome-mediated degradation may be ubiquitinated. Ubiquitination follows conjugation of ubiquitin to a conserved cysteine residue of UBC homologues. TSG101 is one of several UBC homologues that lacks this active site cysteine.	GO:0006974|cellular response to DNA damage stimulus;GO:0006281|DNA repair;GO:0036297|interstrand cross-link repair;GO:0051865|protein autoubiquitination;GO:0070979|protein K11-linked ubiquitination;GO:0044314|protein K27-linked ubiquitination;GO:0035519|protein K29-linked ubiquitination;GO:0070936|protein K48-linked ubiquitination;GO:0085020|protein K6-linked ubiquitination;GO:0070534|protein K63…	GO:0005737|cytoplasm;GO:0005730|nucleolus;GO:0005654|nucleoplasm;GO:0005634|nucleus;	GO:0005524|ATP binding;GO:0003682|chromatin binding;GO:0061631|ubiquitin conjugating enzyme activity;GO:0061630|ubiquitin protein ligase activity;GO:0031625|ubiquitin protein ligase binding;GO:0004842|ubiquitin-protein transferase activity;	K13960
gene:ENSGALG00000000104	48	35	38	64	62	52	61	48	67.0428	55	90	58	99	85	114	100	87	0.628565	-0.669867	0.000153236	0.00999846	down	no	CRY4	protein_coding	chr26:1089542-1098705:-	gi|110626125|ref|NP_001034685.1|	2860	0	cryptochrome 4 [Gallus gallus]	gi|971433166|ref|XM_015298681.1|	2075	0	PREDICTED: Gallus gallus cryptochrome 4 (LOC395100), transcript variant X1, mRNA	Q8WP19	565	0	Cryptochrome-1	AGc2249	207	4.00E-58	COG0415	pfam03441	FAD_binding_7	FAD binding domain of DNA photolyase.	GO:0032922|circadian regulation of gene expression;GO:0006975|DNA damage induced protein phosphorylation;GO:0043153|entrainment of circadian clock by photoperiod;GO:0006094|gluconeogenesis;GO:0042593|glucose homeostasis;GO:0042754|negative regulation of circadian rhythm;GO:0045744|negative regulation of G-protein coupled receptor protein signaling pathway;GO:2000323|negative regulation of glucoco…	GO:0005737|cytoplasm;GO:0005634|nucleus;	GO:0000166|nucleotide binding;GO:0009881|photoreceptor activity;GO:0000980|RNA polymerase II distal enhancer sequence-specific DNA binding;	.
gene:ENSGALG00000000106	425	350	420	365	387	346	367	300	369.734	319	357	417	455	379	353	348	389	1.03782	0.0535619	0.573122	0.826322	up	no	LRIF1	protein_coding	chr26:1079126-1090634:-	gi|363743150|ref|XP_419232.3|	3639	0	PREDICTED: ligand-dependent nuclear receptor-interacting factor 1 [Gallus gallus]	gi|971433425|ref|XM_419232.5|	2451	0	PREDICTED: Gallus gallus ligand dependent nuclear receptor interacting factor 1 (LRIF1), mRNA	Q5T3J3	373	5.00E-111	Ligand-dependent nuclear receptor-interacting factor 1	.	.	.	.	pfam03441	FAD_binding_7	FAD binding domain of DNA photolyase.	GO:0006355|regulation of transcription, DNA-templated;GO:0006351|transcription, DNA-templated;	GO:0005815|microtubule organizing center;GO:0016363|nuclear matrix;GO:0005634|nucleus;	GO:0042974|retinoic acid receptor binding;	.
gene:ENSGALG00000000107	8	2	9	4	2	56	6	56	22.5659	50	2	15	7	4	4	14	126	0.703846	-0.506667	0.57437	0.826638	down	no	TRIM7	protein_coding	chr16:2482327-2491638:-	gi|150247142|ref|NP_001092822.1|	3139	0	tripartite motif-containing protein 7 [Gallus gallus]	gi|150247141|ref|NM_001099352.1|	1767	0	Gallus gallus tripartite motif containing 7.1 (TRIM7.1), mRNA	Q9C029	506	2.00E-172	E3 ubiquitin-protein ligase TRIM7	.	.	.	.	pfam00622	SPRY	SPRY domain. SPRY Domain is named from SPla and the RYanodine Receptor. Domain of unknown function. Distant homologues are domains in butyrophilin/marenostrin/pyrin homologues.	GO:0016567|protein ubiquitination;	GO:0005737|cytoplasm;GO:0005634|nucleus;	GO:0016740|transferase activity;GO:0008270|zinc ion binding;	K12000
gene:ENSGALG00000000109	2242	1903	2109	1222	1920	2487	1357	1759	1995.25	2117	2161	1545	1726	2107	2958	1472	3241	0.922314	-0.116669	0.524106	0.798861	down	no	AFMID	protein_coding	chr18:9856717-9860064:-	gi|971425408|ref|XP_004946352.2|	1552	0	PREDICTED: kynurenine formamidase isoform X1 [Gallus gallus]	gi|971425407|ref|XM_004946295.2|	1381	0	PREDICTED: Gallus gallus arylformamidase (AFMID), transcript variant X1, mRNA	Q566U4	367	6.00E-123	Kynurenine formamidase	DRA0340	117	7.00E-29	COG0657	pfam07859	Abhydrolase_3	alpha/beta hydrolase fold. This catalytic domain is found in a very wide range of enzymes.	GO:0019441|tryptophan catabolic process to kynurenine;	GO:0005737|cytoplasm;GO:0005829|cytosol;GO:0005634|nucleus;	GO:0004061|arylformamidase activity;GO:0016787|hydrolase activity;	K01432
gene:ENSGALG00000000112	5	44	2	8	78	0	14	1	15.7185	36	0	5	4	11	28	9	6	1.58922	0.668323	0.495587	0.782919	up	no	PLP1	protein_coding	chr4:1997678-2003292:-	gi|733898563|ref|XP_010713335.1|	1452	0	PREDICTED: myelin proteolipid protein isoform X1 [Meleagris gallopavo]	gi|733898562|ref|XM_010715033.1|	2084	0	PREDICTED: Meleagris gallopavo proteolipid protein 1 (PLP1), transcript variant X1, mRNA	P23289	558	0	Myelin proteolipid protein	.	.	.	.	pfam01275	Myelin_PLP	Myelin proteolipid protein (PLP or lipophilin).	.	GO:0016021|integral component of membrane;GO:0005886|plasma membrane;	.	K17271
gene:ENSGALG00000000115	0	0	0	1	0	1	0	0	0.187271	0	0	0	0	0	0	0	1	1.35868	0.442208	0.874392	NA	up	no	HEP21	protein_coding	chr16:2492672-2494263:-	gi|316995812|dbj|BAJ53004.1|	461	6.00E-55	Hep21 protein [Gallus gallus]	gi|330864726|ref|NM_204521.2|	632	0	Gallus gallus hen egg protein 21 kDa (HEP21), mRNA	.	.	.	.	.	.	.	.	pfam00021	UPAR_LY6	u-PAR/Ly-6 domain. This extracellular disulphide bond rich domain is related to pfam00087.	.	.	.	.
gene:ENSGALG00000000120	123	121	83	85	105	64	168	113	119.725	123	109	199	117	222	85	148	77	0.8372	-0.256356	0.272305	0.618291	down	no	BMP10	protein_coding	chr22:421956-427810:+	gi|487442724|ref|NP_001264975.1|	2183	0	bone morphogenetic protein 10 precursor [Gallus gallus]	gi|487442723|ref|NM_001278046.1|	2469	0	Gallus gallus bone morphogenetic protein 10 (BMP10), mRNA	O95393	632	0	Bone morphogenetic protein 10	.	.	.	.	pfam00019	TGF_beta	Transforming growth factor beta like domain.	GO:0032924|activin receptor signaling pathway;GO:0007512|adult heart development;GO:0055009|atrial cardiac muscle tissue morphogenesis;GO:0030509|BMP signaling pathway;GO:0060038|cardiac muscle cell proliferation;GO:0007155|cell adhesion;GO:0060347|heart trabecula formation;GO:0010614|negative regulation of cardiac muscle hypertrophy;GO:0030308|negative regulation of cell growth;GO:0030336|negati…	GO:0009986|cell surface;GO:0005737|cytoplasm;GO:0005576|extracellular region;GO:0005615|extracellular space;GO:0030018|Z disc;	GO:0005125|cytokine activity;GO:0008083|growth factor activity;GO:0005179|hormone activity;GO:0033612|receptor serine/threonine kinase binding;GO:0031433|telethonin binding;GO:0005160|transforming growth factor beta receptor binding;	K05503
gene:ENSGALG00000000122	7037	5839	5809	6111	7807	5019	6978	6214	6774.25	6938	6183	4540	6211	8905	8801	7709	10035	0.909202	-0.137327	0.303351	0.64515	down	no	GNB2L1	protein_coding	chr16:2525327-2529817:-	gi|671040000|ref|XP_008681951.1|	1694	0	PREDICTED: guanine nucleotide-binding protein subunit beta-2-like 1 [Ursus maritimus]	gi|148356948|dbj|AB268588.1|	1179	0	Gallus gallus genes, MHC region, partial and complete cds	P63245	653	0	Receptor of activated protein C kinase 1	.	.	.	.	pfam00400	WD40	WD domain, G-beta repeat.	GO:0006915|apoptotic process;GO:0007049|cell cycle;GO:0071363|cellular response to growth factor stimulus;GO:0007369|gastrulation;GO:0030308|negative regulation of cell growth;GO:0050765|negative regulation of phagocytosis;GO:0017148|negative regulation of translation;GO:0030178|negative regulation of Wnt signaling pathway;GO:0001649|osteoblast differentiation;GO:0043065|positive regulation of ap…	GO:0005737|cytoplasm;GO:0030425|dendrite;GO:0016020|membrane;GO:0030496|midbody;GO:0043025|neuronal cell body;GO:0005634|nucleus;GO:0043204|perikaryon;GO:0048471|perinuclear region of cytoplasm;GO:0001891|phagocytic cup;GO:0015935|small ribosomal subunit;	GO:0005080|protein kinase C binding;GO:0030292|protein tyrosine kinase inhibitor activity;GO:0030971|receptor tyrosine kinase binding;GO:0043022|ribosome binding;GO:0042169|SH2 domain binding;	K14753
gene:ENSGALG00000000129	813	984	674	724	831	945	875	892	801.005	840	679	801	682	764	854	760	762	1.1609	0.215244	0.0520945	0.286536	up	no	TCF25	protein_coding	chr11:18820548-18838454:+	gi|363738362|ref|XP_423211.3|	3024	0	PREDICTED: transcription factor 25 [Gallus gallus]	gi|971415153|ref|XM_423211.5|	2115	0	PREDICTED: Gallus gallus transcription factor 25 (basic helix-loop-helix) (TCF25), mRNA	Q8R3L2	709	0	Transcription factor 25	.	.	.	.	pfam04910	Tcf25	Transcriptional repressor TCF25. Members of this family are transcriptional repressors. They may act by increasing histone deacetylase activity at promoter regions.	GO:0000122|negative regulation of transcription from RNA polymerase II promoter;GO:0006351|transcription, DNA-templated;	GO:0005634|nucleus;	GO:0003677|DNA binding;GO:0003700|transcription factor activity, sequence-specific DNA binding;	.
gene:ENSGALG00000000136	6	3	3	11	6	12	3	1	5.28777	1	14	4	5	1	4	7	4	1.18443	0.24419	0.672484	NA	up	no	BLEC2	protein_coding	chr16:2558049-2560828:-	gi|148356970|dbj|BAF62994.1|	1036	7.00E-139	lectin like natural killer cell surface protein [Gallus gallus]	gi|113206151|ref|NM_001044682.1|	633	0	Gallus gallus C-type lectin-like receptor 2 (BLEC2), mRNA	Q12918	63.9	1.00E-10	Killer cell lectin-like receptor subfamily B member 1	.	.	.	.	pfam00059	Lectin_C	Lectin C-type domain. This family includes both long and short form C-type	GO:0007166|cell surface receptor signaling pathway;GO:0050776|regulation of immune response;	GO:0016021|integral component of membrane;GO:0005886|plasma membrane;	GO:0030246|carbohydrate binding;GO:0004888|transmembrane signaling receptor activity;	K06543
gene:ENSGALG00000000137	80	58	61	59	67	68	59	48	71.9978	70	70	73	78	86	100	84	111	0.787969	-0.343788	0.013952	0.142459	down	no	SNRPE	protein_coding	chr26:1678657-1680974:+	gi|147903209|ref|NP_001090934.1|	405	7.00E-46	small nuclear ribonucleoprotein E [Sus scrofa]	gi|46240036|emb|CR387277.1|	776	0	Gallus gallus finished cDNA, clone ChEST43a1	A1XQR9	160	2.00E-47	Small nuclear ribonucleoprotein E	SPBC11G11.06c	91.7	4.00E-22	COG1958	pfam01423	LSM	LSM domain. The LSM domain contains Sm proteins as well as other related LSM (Like Sm) proteins. The U1, U2, U4/U6, and U5 small nuclear ribonucleoprotein particles (snRNPs) involved in pre-mRNA splicing contain seven Sm proteins (B/B', D1, D2, D3, E, F and G) in common, which assemble around the Sm site present in four of the major spliceosomal small nuclear RNAs. The U6 snRNP binds to the LSM (…	GO:0042633|hair cycle;GO:0000387|spliceosomal snRNP assembly;	GO:0005829|cytosol;GO:0034709|methylosome;GO:0005634|nucleus;GO:0034715|pICln-Sm protein complex;GO:0071011|precatalytic spliceosome;GO:0034719|SMN-Sm protein complex;GO:0005685|U1 snRNP;GO:0005686|U2 snRNP;GO:0005687|U4 snRNP;GO:0046540|U4/U6 x U5 tri-snRNP complex;GO:0005682|U5 snRNP;GO:0005683|U7 snRNP;	GO:0003723|RNA binding;	K11097
gene:ENSGALG00000000141	571	460	651	508	398	295	443	275	548.681	534	707	914	697	330	851	750	489	0.717295	-0.479362	0.0288358	0.211811	down	no	BLB1	protein_coding	chr16:2565094-2566926:-	gi|562815396|ref|NP_001038144.2|	1359	0	Major histocompatibility complex class II beta chain BLB1, (similar to HLA class II, D beta chain) precursor [Gallus gallus]	gi|562815395|ref|NM_001044679.2|	1130	0	Gallus gallus Major histocompatibility complex class II beta chain BLB1 (BLB1), mRNA	P23068	276	1.00E-89	Class II histocompatibility antigen, B-L beta chain (Fragment)	.	.	.	.	pfam00969	MHC_II_beta	Class II histocompatibility antigen, beta domain.	GO:0002504|antigen processing and presentation of peptide or polysaccharide antigen via MHC class II;GO:0006955|immune response;	GO:0016021|integral component of membrane;GO:0042613|MHC class II protein complex;	.	.
gene:ENSGALG00000000142	2464	3210	2834	3508	2816	3039	2340	3208	3001.28	2627	2848	3102	4595	3445	2406	3487	2388	1.00452	0.00650281	0.966384	0.989762	up	no	CEPT1	protein_coding	chr26:1041982-1065980:-	gi|971433215|ref|XP_015154193.1|	2097	0	PREDICTED: choline/ethanolaminephosphotransferase 1 isoform X1 [Gallus gallus]	gi|971433220|ref|XM_015298710.1|	2181	0	PREDICTED: Gallus gallus choline/ethanolamine phosphotransferase 1 (CEPT1), transcript variant X4, mRNA	Q5ZKD1	768	0	Choline/ethanolaminephosphotransferase 1	SPAC22A12.10	117	3.00E-27	COG5050	pfam01066	CDP-OH_P_transf	CDP-alcohol phosphatidyltransferase. All of these members have the ability to catalyse the displacement of CMP from a CDP-alcohol by a second alcohol with formation of a phosphodiester bond and concomitant breaking of a phosphoride anhydride bond.	GO:0006646|phosphatidylethanolamine biosynthetic process;	GO:0005789|endoplasmic reticulum membrane;GO:0016021|integral component of membrane;GO:0031965|nuclear membrane;	GO:0004142|diacylglycerol cholinephosphotransferase activity;GO:0004307|ethanolaminephosphotransferase activity;GO:0046872|metal ion binding;	K13644
gene:ENSGALG00000000146	1700	1444	1271	1713	1294	1679	1404	1495	1435.03	1388	1221	1132	1267	1313	1656	1635	1515	1.14317	0.193041	0.0813125	0.35348	up	no	SUPT6H	protein_coding	chr19:5921244-5941204:+	gi|363741138|ref|XP_423183.3|	7359	0	PREDICTED: transcription elongation factor SPT6 [Gallus gallus]	gi|971426638|ref|XM_015296076.1|	5204	0	PREDICTED: Gallus gallus suppressor of Ty 6 homolog (S. cerevisiae) (SUPT6H), transcript variant X2, mRNA	Q7KZ85	2730	0	Transcription elongation factor SPT6	SPAC1F7.01c	370	2.00E-105	COG2183	pfam14633	SH2_2	SH2 domain.	GO:0070827|chromatin maintenance;GO:0006338|chromatin remodeling;GO:0006342|chromatin silencing;GO:0006397|mRNA processing;GO:0042789|mRNA transcription from RNA polymerase II promoter;GO:0051028|mRNA transport;GO:0061086|negative regulation of histone H3-K27 methylation;GO:0034728|nucleosome organization;GO:0032968|positive regulation of transcription elongation from RNA polymerase II promoter;G…	GO:0005654|nucleoplasm;GO:0005634|nucleus;GO:0008023|transcription elongation factor complex;GO:0035327|transcriptionally active chromatin;	GO:0003677|DNA binding;GO:0003700|transcription factor activity, sequence-specific DNA binding;GO:0042393|histone binding;GO:0031491|nucleosome binding;GO:0003723|RNA binding;GO:0000991|transcription factor activity, core RNA polymerase II binding;	K11292
gene:ENSGALG00000000150	7393	6184	7120	5356	5936	5629	6334	4624	6443.2	8464	6188	5226	7537	9921	5983	5880	6618	0.920004	-0.120288	0.373587	0.701336	down	no	RPL9	protein_coding	chr4:69289315-69296300:+	gi|926511946|ref|XP_013804935.1|	953	2.00E-122	PREDICTED: 60S ribosomal protein L9 [Apteryx australis mantelli]	gi|971394685|ref|XM_003641245.3|	1199	0	PREDICTED: Gallus gallus klotho beta (KLB), mRNA	P32969	361	5.00E-120	60S ribosomal protein L9	SPAC4G9.16c	201	3.00E-59	COG0097	pfam00347	Ribosomal_L6	Ribosomal protein L6.	GO:0002181|cytoplasmic translation;GO:0000184|nuclear-transcribed mRNA catabolic process, nonsense-mediated decay;GO:0006614|SRP-dependent cotranslational protein targeting to membrane;GO:0006412|translation;GO:0006413|translational initiation;	GO:0005829|cytosol;GO:0022625|cytosolic large ribosomal subunit;GO:0005925|focal adhesion;GO:0016020|membrane;GO:0005634|nucleus;GO:0005840|ribosome;	GO:0003723|RNA binding;GO:0019843|rRNA binding;GO:0003735|structural constituent of ribosome;	K02940
gene:ENSGALG00000000151	19	11	21	8	16	7	17	11	14.7017	13	3	3	13	23	20	28	28	0.893621	-0.162266	0.689326	0.887511	down	no	ADAMTS19	protein_coding	chrZ:45410076-45570562:-	gi|513231250|ref|XP_413968.4|	5787	0	PREDICTED: A disintegrin and metalloproteinase with thrombospondin motifs 19 isoform X1 [Gallus gallus]	gi|971439625|ref|XM_413968.5|	3509	0	PREDICTED: Gallus gallus ADAM metallopeptidase with thrombospondin type 1 motif, 19 (ADAMTS19), transcript variant X1, mRNA	Q8TE59	1915	0	A disintegrin and metalloproteinase with thrombospondin motifs 19	.	.	.	.	pfam05986	ADAM_spacer1	ADAM-TS Spacer 1. This family represents the Spacer-1 region from the ADAM-TS family of metalloproteinases.	.	GO:0005576|extracellular region;	GO:0046872|metal ion binding;GO:0004222|metalloendopeptidase activity;	K08633
gene:ENSGALG00000000154	239	218	155	146	209	246	310	181	217.11	232	181	330	169	202	318	160	217	0.985756	-0.0206973	0.912425	0.971816	down	no	DENND2D	protein_coding	chr26:1029892-1037452:+	gi|971433427|ref|XP_419235.5|	2276	0	PREDICTED: DENN domain-containing protein 2D [Gallus gallus]	gi|971433426|ref|XM_419235.5|	1633	0	PREDICTED: Gallus gallus DENN/MADD domain containing 2D (DENND2D), mRNA	Q9H6A0	601	0	DENN domain-containing protein 2D	.	.	.	.	pfam02141	DENN	DENN (AEX-3) domain. DENN (after differentially expressed in neoplastic vs normal cells) is a domain which occurs in several proteins involved in Rab- mediated processes or regulation of MAPK signalling pathways.	.	GO:0005829|cytosol;GO:0005654|nucleoplasm;	GO:0017112|Rab guanyl-nucleotide exchange factor activity;	.
gene:ENSGALG00000000156	2897	2174	1735	2375	2919	2002	2890	2462	2427.93	1788	2397	1953	1716	1950	4097	2878	3171	1.03002	0.0426654	0.805136	0.93509	up	no	BRD2	protein_coding	chr16:2574359-2580734:-	gi|169730373|gb|ACA64774.1|	2899	0	bromodomain-containing protein 2 [Meleagris gallopavo]	gi|971422200|ref|XM_015294960.1|	3040	0	PREDICTED: Gallus gallus bromodomain containing 2 (BRD2), transcript variant X1, mRNA	Q5TJG6	894	0	Bromodomain-containing protein 2	SPAC631.02	119	9.00E-27	COG5076	pfam00439	Bromodomain	Bromodomain. Bromodomains are 110 amino acid long domains, that are found in many chromatin associated proteins. Bromodomains can interact specifically with acetylated lysine.	GO:0006334|nucleosome assembly;GO:0006357|regulation of transcription from RNA polymerase II promoter;GO:0006351|transcription, DNA-templated;	GO:0005737|cytoplasm;GO:0016607|nuclear speck;	GO:0003682|chromatin binding;GO:0070577|lysine-acetylated histone binding;	K08871
gene:ENSGALG00000000158	42	35	30	19	31	18	30	26	42.918	53	40	115	62	39	44	50	63	0.519177	-0.945702	0.000249405	0.0137243	down	no	MHCDMA	protein_coding	chr16:2584405-2586614:+	gi|150247073|ref|NP_001092823.1|	1137	6.00E-154	B locus M alpha chain 1 precursor [Gallus gallus]	gi|331284200|ref|NM_001099353.2|	915	0	Gallus gallus major histocompatibility complex, class II, DM alpha (DMA), mRNA	P28078	160	2.00E-45	Class II histocompatibility antigen, M alpha chain	.	.	.	.	pfam07654	C1-set	Immunoglobulin C1-set domain.	GO:0019882|antigen processing and presentation;GO:0019886|antigen processing and presentation of exogenous peptide antigen via MHC class II;GO:0051085|chaperone mediated protein folding requiring cofactor;GO:0016064|immunoglobulin mediated immune response;GO:0048839|inner ear development;GO:0002503|peptide antigen assembly with MHC class II protein complex;GO:0002636|positive regulation of germin…	GO:0009986|cell surface;GO:0010008|endosome membrane;GO:0016021|integral component of membrane;GO:0005622|intracellular;GO:0043231|intracellular membrane-bounded organelle;GO:0005770|late endosome;GO:0031902|late endosome membrane;GO:0005765|lysosomal membrane;GO:0005764|lysosome;GO:0042613|MHC class II protein complex;GO:0005771|multivesicular body;	GO:0023026|MHC class II protein complex binding;	.
gene:ENSGALG00000000161	193	294	373	204	234	296	327	283	268.568	257	249	303	235	317	206	250	299	1.10721	0.146929	0.354026	0.688585	up	no	ISOC1	protein_coding	chrZ:45666922-45706187:-	gi|118104237|ref|XP_413969.2|	1336	6.00E-177	PREDICTED: isochorismatase domain-containing protein 1 [Gallus gallus]	gi|971439628|ref|XM_413969.5|	2236	0	PREDICTED: Gallus gallus isochorismatase domain containing 1 (ISOC1), mRNA	Q96CN7	506	2.00E-173	Isochorismatase domain-containing protein 1	.	.	.	.	pfam00857	Isochorismatase	Isochorismatase family. This family are hydrolase enzymes.	GO:0008152|metabolic process;	GO:0005737|cytoplasm;GO:0005777|peroxisome;	GO:0003824|catalytic activity;	.
gene:ENSGALG00000000162	11	8	8	10	1	1	4	7	6.32678	5	4	6	7	2	14	6	8	1.02434	0.0346889	0.944451	0.981645	up	no	DMB1	protein_coding	chr16:2586004-2588894:+	gi|920499750|ref|NP_001299831.1|	1316	2.00E-176	MHC class II M beta chain 1 [Gallus gallus]	gi|920499749|ref|NM_001312902.1|	951	0	Gallus gallus major histocompatibility complex, class II, DM beta 1 (DMB1), mRNA	P28068	149	2.00E-39	HLA class II histocompatibility antigen, DM beta chain	.	.	.	.	pfam07654	C1-set	Immunoglobulin C1-set domain.	GO:0019886|antigen processing and presentation of exogenous peptide antigen via MHC class II;GO:0006955|immune response;GO:0002399|MHC class II protein complex assembly;GO:0002503|peptide antigen assembly with MHC class II protein complex;GO:2001190|positive regulation of T cell activation via T cell receptor contact with antigen bound to MHC molecule on antigen presenting cell;GO:0042102|positiv…	GO:0016021|integral component of membrane;GO:0031902|late endosome membrane;GO:0005765|lysosomal membrane;GO:0042613|MHC class II protein complex;	GO:0023026|MHC class II protein complex binding;	K06752
gene:ENSGALG00000000164	0	2	1	3	2	1	1	0	0.93728	0	0	0	2	1	0	1	1	2.16727	1.11588	0.314917	NA	up	no	MYBPH	protein_coding	chr26:1011100-1020640:-	gi|71895865|ref|NP_001026199.1|	2100	0	myosin-binding protein H [Gallus gallus]	gi|816197616|ref|NM_001031028.2|	2010	0	Gallus gallus myosin binding protein H (MYBPH), mRNA	Q05623	804	0	Myosin-binding protein H	.	.	.	.	pfam07679	I-set	Immunoglobulin I-set domain.	GO:0007015|actin filament organization;GO:0007155|cell adhesion;GO:0045214|sarcomere organization;GO:0006941|striated muscle contraction;GO:0071688|striated muscle myosin thick filament assembly;	GO:0031672|A band;GO:0005623|cell;GO:0031430|M band;GO:0005859|muscle myosin complex;GO:0032982|myosin filament;GO:0030018|Z disc;	GO:0051015|actin filament binding;GO:0051371|muscle alpha-actinin binding;GO:0008307|structural constituent of muscle;GO:0097493|structural molecule activity conferring elasticity;	.
gene:ENSGALG00000000168	0	0	0	0	0	0	8	0	1.01574	3	1	0	2	1	2	0	0	0.86815	-0.203984	0.89427	NA	down	no	ADORA1	protein_coding	chr26:991509-1008522:+	gi|94400842|ref|NP_989647.3|	1441	0	adenosine receptor A1 [Gallus gallus]	gi|94400841|ref|NM_204316.3|	1690	0	Gallus gallus adenosine A1 receptor (ADORA1), mRNA	P49892	559	0	Adenosine receptor A1	.	.	.	.	pfam00001	7tm_1	7 transmembrane receptor (rhodopsin family). This family contains, amongst other G-protein-coupled receptors (GCPRs), members of the opsin family, which have been considered to be typical members of the rhodopsin superfamily. They share several motifs, mainly the seven transmembrane helices, GCPRs of the rhodopsin superfamily. All opsins bind a chromophore, such as 11-cis-retinal. The function of…	GO:0060079|excitatory postsynaptic potential;GO:0050728|negative regulation of inflammatory response;GO:0002686|negative regulation of leukocyte migration;GO:1900453|negative regulation of long term synaptic depression;GO:0070256|negative regulation of mucus secretion;GO:0003093|regulation of glomerular filtration;GO:0051930|regulation of sensory perception of pain;	GO:0043197|dendritic spine;GO:0016021|integral component of membrane;GO:0005886|plasma membrane;	GO:0001609|G-protein coupled adenosine receptor activity;	K04265
gene:ENSGALG00000000184	7	7	9	0	3	13	9	8	4.9881	10	0	1	2	4	2	2	2	2.54389	1.34704	0.0356358	NA	up	yes	SLC27A6	protein_coding	chrZ:45721101-45760913:-	gi|513231259|ref|XP_001233248.2|	3308	0	PREDICTED: long-chain fatty acid transport protein 6 isoform X1 [Gallus gallus]	gi|971439629|ref|XM_001233247.3|	2849	0	PREDICTED: Gallus gallus solute carrier family 27 (fatty acid transporter), member 6 (SLC27A6), transcript variant X1, mRNA	Q9Y2P4	900	0	Long-chain fatty acid transport protein 6	.	.	.	.	pfam00501	AMP-binding	AMP-binding enzyme.	GO:0015909|long-chain fatty acid transport;GO:0000038|very long-chain fatty acid metabolic process;	GO:0016021|integral component of membrane;GO:0005886|plasma membrane;GO:0042383|sarcolemma;	GO:0015245|fatty acid transporter activity;GO:0004467|long-chain fatty acid-CoA ligase activity;GO:0000166|nucleotide binding;GO:0031957|very long-chain fatty acid-CoA ligase activity;	K08749
gene:ENSGALG00000000186	184	184	158	224	243	342	169	143	206.571	134	186	126	172	187	227	231	444	1.03427	0.0486159	0.836082	0.947297	up	no	MTCH1	protein_coding	chr26:1670781-1679287:-	gi|971434296|ref|XP_015154618.1|	1451	0	PREDICTED: mitochondrial carrier homolog 1 isoform X2 [Gallus gallus]	gi|971434297|ref|XM_015299133.1|	1310	0	PREDICTED: Gallus gallus mitochondrial carrier 1 (MTCH1), transcript variant X3, mRNA	Q791T5	356	4.00E-128	Mitochondrial carrier homolog 1	.	.	.	.	pfam00153	Mito_carr	Mitochondrial carrier protein.	GO:0006919|activation of cysteine-type endopeptidase activity involved in apoptotic process;GO:0006915|apoptotic process;GO:0043065|positive regulation of apoptotic process;	GO:0016021|integral component of membrane;GO:0016020|membrane;GO:0005743|mitochondrial inner membrane;GO:0005739|mitochondrion;	.	K17885
gene:ENSGALG00000000189	862	702	497	491	792	412	767	449	562.347	596	415	858	503	463	558	315	386	1.26273	0.336545	0.106009	0.40281	up	no	YTHDC2	protein_coding	chrZ:45786454-45824614:-	gi|513231279|ref|XP_004949327.1|	6741	0	PREDICTED: probable ATP-dependent RNA helicase YTHDC2 isoform X1 [Gallus gallus]	gi|971439634|ref|XM_413970.5|	4466	0	PREDICTED: Gallus gallus YTH domain containing 2 (YTHDC2), transcript variant X3, mRNA	B2RR83	2120	0	3'-5' RNA helicase YTHDC2	SPBC15C4.05	218	2.00E-56	COG1643	pfam04146	YTH	YT521-B-like domain. A protein of the YTH family has been shown to selectively remove transcripts of meiosis-specific genes expressed in mitotic cells. It has been speculated that in higher eukaryotic YTH-family members may be involved in similar mechanisms to suppress gene regulation during gametogenesis or general silencing. The rat protein YT521-B is a tyrosine-phosphorylated nuclear protein, …	GO:0044829|positive regulation by host of viral genome replication;GO:0070555|response to interleukin-1;GO:0034612|response to tumor necrosis factor;GO:0006396|RNA processing;	GO:0005737|cytoplasm;GO:0005783|endoplasmic reticulum;	GO:0005524|ATP binding;GO:0004004|ATP-dependent RNA helicase activity;GO:1990247|N6-methyladenosine-containing RNA binding;GO:0003723|RNA binding;GO:0070063|RNA polymerase binding;GO:0008186|RNA-dependent ATPase activity;	.
gene:ENSGALG00000000195	318	275	485	375	243	390	200	326	316.224	258	452	280	419	459	143	202	257	1.13172	0.178521	0.460653	0.759259	up	no	SLC23A2	protein_coding	chr22:501885-551476:+	gi|223636302|ref|NP_001138699.1|	3204	0	solute carrier family 23 member 2 [Gallus gallus]	gi|971429777|ref|XM_015297305.1|	2639	0	PREDICTED: Gallus gallus solute carrier family 23 (ascorbic acid transporter), member 2 (SLC23A2), transcript variant X1, mRNA	Q9UGH3	1134	0	Solute carrier family 23 member 2	PAB1838	119	8.00E-28	COG2233	pfam00860	Xan_ur_permease	Permease family. This family includes permeases for diverse substrates such as xanthine, uracil, and vitamin C. However many members of this family are functionally uncharacterized and may transport other substrates. Members of this family have ten predicted transmembrane helices.	GO:0019852|L-ascorbic acid metabolic process;GO:0015882|L-ascorbic acid transport;GO:0015851|nucleobase transport;GO:0006139|nucleobase-containing compound metabolic process;GO:0006979|response to oxidative stress;GO:0070904|transepithelial L-ascorbic acid transport;	GO:0016324|apical plasma membrane;GO:0009925|basal plasma membrane;GO:0016323|basolateral plasma membrane;GO:0005737|cytoplasm;GO:0016021|integral component of membrane;GO:0005887|integral component of plasma membrane;GO:0016020|membrane;GO:0005886|plasma membrane;	GO:0015229|L-ascorbic acid transporter activity;GO:0015205|nucleobase transmembrane transporter activity;GO:0070890|sodium-dependent L-ascorbate transmembrane transporter activity;	K14611
gene:ENSGALG00000000201	517	394	327	420	556	428	419	455	446.63	327	395	358	294	402	740	625	586	0.999783	-0.000312749	0.998621	0.999443	down	no	PLEKHM1	protein_coding	chr27:4004619-4020058:-	gi|971434745|ref|XP_015154797.1|	4372	0	PREDICTED: pleckstrin homology domain-containing family M member 1 isoform X1 [Gallus gallus]	gi|971434748|ref|XM_015299313.1|	3742	0	PREDICTED: Gallus gallus pleckstrin homology domain containing, family M (with RUN domain) member 1 (PLEKHM1), transcript variant X3, mRNA	Q9Y4G2	726	0	Pleckstrin homology domain-containing family M member 1	.	.	.	.	pfam13901	DUF4206	Domain of unknown function (DUF4206). This is a family of cysteine-rich proteins. Many members also carry a pleckstrin-homology domain, pfam00169	GO:0006914|autophagy;GO:0035556|intracellular signal transduction;GO:0032418|lysosome localization;GO:0045780|positive regulation of bone resorption;GO:1900029|positive regulation of ruffle assembly;GO:0015031|protein transport;	GO:0010008|endosome membrane;GO:0043231|intracellular membrane-bounded organelle;GO:0005765|lysosomal membrane;GO:0005730|nucleolus;	GO:0046872|metal ion binding;	.
gene:ENSGALG00000000208	61	67	41	167	51	194	77	163	108.725	66	238	126	164	29	100	46	155	0.950815	-0.072764	0.855421	0.953329	down	no	MCC	protein_coding	chrZ:45855483-46033418:+	gi|513231310|ref|XP_004949334.1|	3484	0	PREDICTED: colorectal mutant cancer protein isoform X3 [Gallus gallus]	gi|971439637|ref|XM_004949277.2|	4401	0	PREDICTED: Gallus gallus mutated in colorectal cancers (MCC), transcript variant X3, mRNA	P23508	1253	0	Colorectal mutant cancer protein	.	.	.	.	pfam10506	MCC-bdg_PDZ	PDZ domain of MCC-2 bdg protein for Usher syndrome. The protein has a high homology to the tumor suppressor MCC (mutated in colon cancer; or MCC1 hereafter) and was named MCC2. MCC2 protein binds the first PDZ domain of AIE-75 with its C-terminal amino acids -DTFL. A possible role of MCC2 as a tumor suppressor has been put forward. The carboxyl terminus of the predicted protein was DTFL which mat…	GO:0045184|establishment of protein localization;GO:0090090|negative regulation of canonical Wnt signaling pathway;GO:0010633|negative regulation of epithelial cell migration;GO:0050680|negative regulation of epithelial cell proliferation;GO:0007165|signal transduction;GO:0016055|Wnt signaling pathway;	GO:0005737|cytoplasm;GO:0005829|cytosol;GO:0030027|lamellipodium;GO:0005654|nucleoplasm;GO:0005634|nucleus;GO:0005886|plasma membrane;	GO:0038023|signaling receptor activity;	.
gene:ENSGALG00000000209	1042	857	430	895	845	1150	1201	841	811.118	798	692	543	678	675	868	755	828	1.3085	0.387917	0.0168909	0.156513	up	no	PRNP	protein_coding	chr22:577317-581857:-	gi|424036619|ref|NP_990796.2|	776	1.00E-93	major prion protein homolog preproprotein [Gallus gallus]	gi|424036618|ref|NM_205465.2|	2242	0	Gallus gallus prion protein (PRNP), mRNA	P27177	303	5.00E-95	Major prion protein homolog	.	.	.	.	pfam00377	Prion	Prion/Doppel alpha-helical domain. The prion protein is thought to be the infectious agent that causes transmissible spongiform encephalopathies, such as scrapie and BSE. It is thought that the prion protein can exist in two different forms: one is the normal cellular protein, and the other is the infectious form which can change the normal prion protein into the infectious form. It has been foun…	GO:0032147|activation of protein kinase activity;GO:0035584|calcium-mediated signaling using intracellular calcium source;GO:1904646|cellular response to beta-amyloid;GO:0071280|cellular response to copper ion;GO:0035690|cellular response to drug;GO:0007611|learning or memory;GO:0090647|modulation of age-related behavioral decline;GO:0046007|negative regulation of activated T cell proliferation;G…	GO:0031225|anchored component of membrane;GO:0005605|basal lamina;GO:0005623|cell;GO:0009986|cell surface;GO:0005829|cytosol;GO:0030425|dendrite;GO:0005783|endoplasmic reticulum;GO:0005794|Golgi apparatus;GO:0016234|inclusion body;GO:0045121|membrane raft;GO:0031965|nuclear membrane;GO:0005886|plasma membrane;GO:0043083|synaptic cleft;	GO:0001540|beta-amyloid binding;GO:0005507|copper ion binding;GO:1903135|cupric ion binding;GO:1903136|cuprous ion binding;GO:0005539|glycosaminoglycan binding;GO:0042802|identical protein binding;GO:0008017|microtubule binding;GO:0002020|protease binding;GO:0044877|macromolecular complex binding;GO:0038023|signaling receptor activity;GO:0031802|type 5 metabotropic glutamate receptor binding;	K05634
gene:ENSGALG00000000215	193	155	155	128	152	114	134	115	123.216	127	114	157	165	126	41	31	71	1.44531	0.531379	0.059755	0.306826	up	no	DCP2	protein_coding	chrZ:46038892-46065354:-	gi|513231289|ref|XP_004949329.1|	2154	0	PREDICTED: m7GpppN-mRNA hydrolase isoform X1 [Gallus gallus]	gi|971439638|ref|XM_004949272.2|	3058	0	PREDICTED: Gallus gallus decapping mRNA 2 (DCP2), transcript variant X1, mRNA	Q8IU60	689	0	m7GpppN-mRNA hydrolase	SPAC19A8.12_1	229	2.00E-67	COG0494	pfam05026	DCP2	Dcp2, box A domain. This domain is always found to the amino terminal side of pfam00293. This domain is specific to mRNA decapping protein 2 and this region has been termed Box A. Removal of the cap structure is catalysed by the Dcp1-Dcp2 complex.	GO:0000290|deadenylation-dependent decapping of nuclear-transcribed mRNA;GO:0043928|exonucleolytic nuclear-transcribed mRNA catabolic process involved in deadenylation-dependent decay;GO:0071044|histone mRNA catabolic process;GO:0006402|mRNA catabolic process;GO:0032211|negative regulation of telomere maintenance via telomerase;GO:0000184|nuclear-transcribed mRNA catabolic process, nonsense-media…	GO:0030054|cell junction;GO:0036464|cytoplasmic ribonucleoprotein granule;GO:0005829|cytosol;GO:0005654|nucleoplasm;GO:0000932|cytoplasmic mRNA processing body;GO:0016442|RISC complex;	GO:0004534|5'-3' exoribonuclease activity;GO:0016896|exoribonuclease activity, producing 5'-phosphomonoesters;GO:0050072|m7G(5')pppN diphosphatase activity;GO:0030145|manganese ion binding;GO:0070034|telomeric RNA binding;	K12613
gene:ENSGALG00000000217	3	7	2	14	4	2	6	2	4.77902	4	0	2	5	1	8	9	8	1.15668	0.209989	0.73185	NA	up	no	PPFIA4	protein_coding	chr26:954079-976671:+	gi|971433424|ref|XP_015154289.1|	5362	0	PREDICTED: liprin-alpha-4 isoform X4 [Gallus gallus]	gi|971433423|ref|XM_015298803.1|	3651	0	PREDICTED: Gallus gallus protein tyrosine phosphatase, receptor type, f polypeptide (PTPRF), interacting protein (liprin), alpha 4 (PPFIA4), transcript variant X4, mRNA	O75335	1538	0	Liprin-alpha-4	.	.	.	.	pfam00536	SAM_1	SAM domain (Sterile alpha motif). It has been suggested that SAM is an evolutionarily conserved protein binding domain that is involved in the regulation of numerous developmental processes in diverse eukaryotes. The SAM domain can potentially function as a protein interaction module through its ability to homo- and heterooligomerise with other SAM domains.	.	GO:0009986|cell surface;GO:0005829|cytosol;GO:0005622|intracellular;GO:0048786|presynaptic active zone;GO:0045202|synapse;	.	.
gene:ENSGALG00000000218	918	530	426	392	569	341	499	296	515.651	807	490	906	435	429	544	329	413	0.940024	-0.0892312	0.713602	0.896135	down	no	SRP19	protein_coding	chrZ:46094705-46101520:-	gi|960983481|ref|XP_014806979.1|	668	1.00E-81	PREDICTED: signal recognition particle 19 kDa protein [Calidris pugnax]	gi|41631476|emb|BX930948.1|	1393	0	Gallus gallus finished cDNA, clone ChEST63c15	Q5RBR1	228	1.00E-70	Signal recognition particle 19 kDa protein	MK1551	54.7	3.00E-08	COG1400	pfam01922	SRP19	SRP19 protein. The signal recognition particle (SRP) binds to the signal peptide of proteins as they are being translated. The binding of the SRP halts translation and the complex is then transported to the endoplasmic reticulum's cytoplasmic surface. The SRP then aids translocation of the protein through the ER membrane. The SRP is a ribonucleoprotein that is composed of a small RNA and several …	GO:0006614|SRP-dependent cotranslational protein targeting to membrane;	GO:0005786|signal recognition particle, endoplasmic reticulum targeting;	GO:0008312|7S RNA binding;	K03105
gene:ENSGALG00000000220	754	659	562	512	688	510	865	492	544.9	518	452	591	456	482	364	334	548	1.41032	0.496026	0.000598167	0.022412	up	no	APC	protein_coding	chrZ:46112427-46200441:-	gi|513231326|ref|XP_004949338.1|	12864	0	PREDICTED: adenomatous polyposis coli protein isoform X2 [Gallus gallus]	gi|971439647|ref|XM_004949281.2|	8663	0	PREDICTED: Gallus gallus Uncharacterized protein (CTC-554D6.1), transcript variant X5, mRNA	P25054	4009	0	Adenomatous polyposis coli protein	.	.	.	.	pfam05956	APC_basic	APC basic domain. This region of the APC family of proteins is known as the basic domain. It contains a high proportion of positively charged amino acids and interacts with microtubules.	GO:0070830|bicellular tight junction assembly;GO:0060070|canonical Wnt signaling pathway;GO:0007155|cell adhesion;GO:0007050|cell cycle arrest;GO:0016477|cell migration;GO:0006974|cellular response to DNA damage stimulus;GO:0008286|insulin receptor signaling pathway;GO:0000281|mitotic cytokinesis;GO:0007094|mitotic spindle assembly checkpoint;GO:0090090|negative regulation of canonical Wnt signal…	GO:0005912|adherens junction;GO:0030877|beta-catenin destruction complex;GO:0005923|bicellular tight junction;GO:0016342|catenin complex;GO:0005813|centrosome;GO:0005737|cytoplasm;GO:0005829|cytosol;GO:0000776|kinetochore;GO:0030027|lamellipodium;GO:0016328|lateral plasma membrane;GO:0005874|microtubule;GO:0005654|nucleoplasm;GO:0005634|nucleus;GO:0048471|perinuclear region of cytoplasm;GO:000588…	GO:0008013|beta-catenin binding;GO:0070840|dynein complex binding;GO:0045295|gamma-catenin binding;GO:0042802|identical protein binding;GO:0008017|microtubule binding;GO:0051010|microtubule plus-end binding;GO:0019901|protein kinase binding;GO:0019887|protein kinase regulator activity;GO:0031625|ubiquitin protein ligase binding;	K02085
gene:ENSGALG00000000223	1204	966	1230	1110	1408	884	808	949	1133.25	1249	1272	978	940	1136	1582	1072	1545	0.927919	-0.10793	0.455946	0.757136	down	no	TMEM183A	protein_coding	chr26:923122-934781:-	gi|60099247|emb|CAH65454.1|	1428	0	hypothetical protein RCJMB04_38n13 [Gallus gallus]	gi|60099246|emb|AJ851820.1|	1535	0	Gallus gallus mRNA for hypothetical protein, clone 38n13	Q5EA86	372	8.00E-123	Transmembrane protein 183	.	.	.	.	pfam12937	F-box-like	F-box-like. This is an F-box-like family.	.	GO:0016021|integral component of membrane;	.	.
gene:ENSGALG00000000225	55	35	44	59	42	41	64	62	47.887	42	50	35	53	39	62	43	48	1.14243	0.192106	0.279342	0.624203	up	no	MGAT4C	protein_coding	chr26:915271-920488:-	gi|971433173|ref|XP_015154170.1|	2442	0	PREDICTED: alpha-1,3-mannosyl-glycoprotein 4-beta-N-acetylglucosaminyltransferase C isoform X1 [Gallus gallus]	gi|971433178|ref|XM_015298687.1|	2116	0	PREDICTED: Gallus gallus mannosyl (alpha-1,3-)-glycoprotein beta-1,4-N-acetylglucosaminyltransferase, isozyme C (putative) (MGAT4C), transcript variant X4, mRNA	Q9DGD1	938	0	Alpha-1,6-mannosyl-glycoprotein 4-beta-N-acetylglucosaminyltransferase	.	.	.	.	pfam04666	Glyco_transf_54	N-Acetylglucosaminyltransferase-IV (GnT-IV) conserved region. The complex-type of oligosaccharides are synthesized through elongation by glycosyltransferases after trimming of the precursor oligosaccharides transferred to proteins in the endoplasmic reticulum. N-Acetylglucosaminyltransferases (GnTs) take part in the formation of branches in the biosynthesis of complex-type sugar chains. In verteb…	GO:0006486|protein glycosylation;	GO:0000139|Golgi membrane;GO:0016021|integral component of membrane;	GO:0047253|alpha-1,6-mannosylglycoprotein 4-beta-N-acetylglucosaminyltransferase activity;GO:0046872|metal ion binding;	K13748
gene:ENSGALG00000000226	27	16	23	21	24	30	13	5	20.953	22	43	16	18	27	14	19	21	0.929088	-0.106112	0.738071	0.907259	down	no	TMEM9	protein_coding	chr26:910864-914096:+	gi|971433558|ref|XP_419239.2|	1032	6.00E-136	PREDICTED: transmembrane protein 9 isoform X1 [Gallus gallus]	gi|971433559|ref|XM_004934842.2|	1461	0	PREDICTED: Gallus gallus transmembrane protein 9 (TMEM9), transcript variant X2, mRNA	Q9CR23	322	9.00E-107	Transmembrane protein 9	.	.	.	.	pfam05434	Tmemb_9	TMEM9. This family contains several eukaryotic transmembrane proteins which are homologous to human transmembrane protein 9. The TMEM9 gene encodes a 183 amino-acid protein that contains an N-terminal signal peptide, a single transmembrane region, three potential N-glycosylation sites and three conserved cys-rich domains in the N-terminus, but no known functional domains. The protein is highly co…	.	GO:0016021|integral component of membrane;GO:0005770|late endosome;GO:0031902|late endosome membrane;GO:0005765|lysosomal membrane;GO:0005764|lysosome;	.	.
gene:ENSGALG00000000227	196	143	144	176	199	178	187	189	175.219	170	161	191	111	214	178	199	196	1.04925	0.0693549	0.599286	0.840786	up	no	DPYSL2	protein_coding	chr22:605206-646892:-	gi|45383177|ref|NP_989825.1|	3546	0	dihydropyrimidinase-related protein 2 [Gallus gallus]	gi|45383176|ref|NM_204494.1|	2485	0	Gallus gallus dihydropyrimidinase-like 2 (DPYSL2), mRNA	Q90635	1130	0	Dihydropyrimidinase-related protein 2	PA0441	432	2.00E-141	COG0044	pfam01979	Amidohydro_1	Amidohydrolase family. This family of enzymes are a a large metal dependent hydrolase superfamily. The family includes Adenine deaminase EC:3.5.4.2 that hydrolyses adenine to form hypoxanthine and ammonia. Adenine deaminases reaction is important for adenine utilisation as a purine and also as a nitrogen source. This family also includes dihydroorotase and N-acetylglucosamine-6-phosphate deacetyl…	GO:0007411|axon guidance;GO:0007420|brain development;GO:0007010|cytoskeleton organization;GO:0030516|regulation of axon extension;	GO:0005737|cytoplasm;	GO:0016810|hydrolase activity, acting on carbon-nitrogen (but not peptide) bonds;GO:0008017|microtubule binding;	.
gene:ENSGALG00000000233	114	88	78	89	127	125	122	117	119.683	81	96	93	102	114	196	200	209	0.837602	-0.255663	0.222701	0.567906	down	no	SP2	protein_coding	chr27:6502621-6508099:-	gi|733927848|ref|XP_010724863.1|	2807	0	PREDICTED: transcription factor Sp2 [Meleagris gallopavo]	gi|971435150|ref|XM_015299488.1|	1796	0	PREDICTED: Gallus gallus Sp2 transcription factor (SP2), mRNA	Q02086	843	0	Transcription factor Sp2	.	.	.	.	pfam13465	zf-H2C2_2	Zinc-finger double domain.	GO:0006955|immune response;GO:0035264|multicellular organism growth;GO:0000122|negative regulation of transcription from RNA polymerase II promoter;GO:0006357|regulation of transcription from RNA polymerase II promoter;GO:0006351|transcription, DNA-templated;	GO:0005634|nucleus;	GO:0042826|histone deacetylase binding;GO:0046872|metal ion binding;GO:0000978|RNA polymerase II core promoter proximal region sequence-specific DNA binding;GO:0000981|RNA polymerase II transcription factor activity, sequence-specific DNA binding;GO:0001078|transcriptional repressor activity, RNA polymerase II core promoter proximal region sequence-specific binding;	K09192
gene:ENSGALG00000000234	148	184	184	152	147	219	257	190	167.033	179	177	103	188	136	97	132	194	1.29921	0.37763	0.0350492	0.236334	up	no	EPB41L4A	protein_coding	chrZ:46272436-46396602:+	gi|363744629|ref|XP_413976.3|	3312	0	PREDICTED: band 4.1-like protein 4A isoform X2 [Gallus gallus]	gi|971439664|ref|XM_413976.5|	2527	0	PREDICTED: Gallus gallus erythrocyte membrane protein band 4.1 like 4A (EPB41L4A), transcript variant X2, mRNA	Q9HCS5	1092	0	Band 4.1-like protein 4A	.	.	.	.	pfam00373	FERM_M	FERM central domain. This domain is the central structural domain of the FERM domain.	GO:0031032|actomyosin structure organization;	GO:0005737|cytoplasm;GO:0005856|cytoskeleton;	GO:0008092|cytoskeletal protein binding;GO:0005200|structural constituent of cytoskeleton;	.
gene:ENSGALG00000000235	674	499	503	539	479	592	607	530	540.073	425	529	577	473	451	609	556	689	1.08471	0.117315	0.27644	0.620998	up	no	PPP2R2A	protein_coding	chr22:688378-726427:-	gi|971429794|ref|XP_015152799.1|	2517	0	PREDICTED: serine/threonine-protein phosphatase 2A 55 kDa regulatory subunit B alpha isoform isoform X1 [Gallus gallus]	gi|971429793|ref|XM_015297313.1|	2184	0	PREDICTED: Gallus gallus protein phosphatase 2, regulatory subunit B, alpha (PPP2R2A), transcript variant X1, mRNA	P63150	880	0	Serine/threonine-protein phosphatase 2A 55 kDa regulatory subunit B alpha isoform	SPAC227.07c	456	6.00E-151	COG5170	pfam08728	CRT10	CRT10. CRT10 is a transcriptional regulator of ribonucleotide reductase (RNR) genes. RNR catalyses the rate limiting step in dNTP synthesis. Mutations in CRT10 have been shown to enhance hydroxyurea resistance.	GO:0006470|protein dephosphorylation;GO:0043278|response to morphine;	GO:0000159|protein phosphatase type 2A complex;	GO:0019888|protein phosphatase regulator activity;GO:0004722|protein serine/threonine phosphatase activity;	K04354
gene:ENSGALG00000000241	2178	943	1726	1251	1182	1354	1304	1449	1370.83	1494	1882	1587	927	603	2464	812	906	1.11196	0.153105	0.55165	0.814805	up	no	STARD4	protein_coding	chrZ:46594962-46603606:+	gi|119331118|ref|NP_001073210.1|	1062	2.00E-130	stAR-related lipid transfer protein 4 [Gallus gallus]	gi|119331117|ref|NM_001079742.1|	4591	0	Gallus gallus StAR-related lipid transfer (START) domain containing 4 (STARD4), mRNA	Q96DR4	340	1.00E-105	StAR-related lipid transfer protein 4	.	.	.	.	pfam01852	START	START domain.	GO:0070508|cholesterol import;GO:0010879|cholesterol transport involved in cholesterol storage;GO:0032367|intracellular cholesterol transport;GO:0070859|positive regulation of bile acid biosynthetic process;GO:0010873|positive regulation of cholesterol esterification;	GO:0031410|cytoplasmic vesicle;GO:0005739|mitochondrion;	GO:0015485|cholesterol binding;GO:0017127|cholesterol transporter activity;	.
gene:ENSGALG00000000242	0	0	1	0	0	0	0	0	0.124251	0	0	0	1	0	0	0	0	1.05815	0.0815399	0.978744	NA	up	no	EBF2	protein_coding	chr22:736997-875384:+	gi|256985219|ref|NP_001158008.1|	2782	0	transcription factor COE2 [Gallus gallus]	gi|256985218|ref|NM_001164536.1|	2651	0	Gallus gallus early B-cell factor 2 (EBF2), mRNA	O08792	1066	0	Transcription factor COE2	.	.	.	.	pfam01833	TIG	IPT/TIG domain. This family consists of a domain that has an immunoglobulin like fold. These domains are found in cell surface receptors such as Met and Ron as well as in intracellular transcription factors where it is involved in DNA binding. CAUTION: This family does not currently recognize a significant number of members.	GO:0060612|adipose tissue development;GO:0050873|brown fat cell differentiation;GO:0001709|cell fate determination;GO:0035563|positive regulation of chromatin binding;GO:0045944|positive regulation of transcription from RNA polymerase II promoter;GO:0045893|positive regulation of transcription, DNA-templated;	GO:0005634|nucleus;	GO:0003682|chromatin binding;GO:0003677|DNA binding;GO:0046872|metal ion binding;GO:0046983|protein dimerization activity;GO:0000978|RNA polymerase II core promoter proximal region sequence-specific DNA binding;GO:0001077|transcriptional activator activity, RNA polymerase II core promoter proximal region sequence-specific binding;	K09103
gene:ENSGALG00000000243	116	133	127	121	148	163	158	158	145.853	118	147	139	183	193	133	166	158	0.966137	-0.0496997	0.69314	0.889347	down	no	RDM1	protein_coding	chr27:4030006-4034840:-	gi|78000208|ref|NP_989877.2|	1368	0	RAD52 motif-containing protein 1 [Gallus gallus]	gi|78000207|ref|NM_204546.2|	1410	0	Gallus gallus RAD52 motif containing 1 (RDM1), mRNA	Q8JFQ4	528	0	RAD52 motif-containing protein 1	.	.	.	.	pfam04098	Rad52_Rad22	Rad52/22 family double-strand break repair protein. The DNA single-strand annealing proteins (SSAPs), such as RecT, Red-beta, ERF and Rad52, function in RecA-dependent and RecA-independent DNA recombination pathways. This family includes proteins related to Rad52. These proteins contain two helix-hairpin-helix motifs.	GO:0006310|DNA recombination;GO:0006281|DNA repair;	GO:0005737|cytoplasm;GO:0005730|nucleolus;	GO:0003677|DNA binding;GO:0003723|RNA binding;	K10874
gene:ENSGALG00000000244	16	22	11	8	9	16	16	14	15.0252	16	21	11	13	37	10	5	19	0.90652	-0.14159	0.688372	0.887109	down	no	CAMK4	protein_coding	chrZ:46616371-46782893:-	gi|960983420|ref|XP_014806947.1|	1667	0	PREDICTED: calcium/calmodulin-dependent protein kinase type IV [Calidris pugnax]	gi|1004001640|ref|XM_015849459.1|	2099	0	PREDICTED: Coturnix japonica calcium/calmodulin-dependent protein kinase IV (CAMK4), transcript variant X1, mRNA	Q16566	551	0	Calcium/calmodulin-dependent protein kinase type IV	.	.	.	.	pfam00069	Pkinase	Protein kinase domain.	GO:0002250|adaptive immune response;GO:0006954|inflammatory response;GO:0035556|intracellular signal transduction;GO:0007616|long-term memory;GO:0043011|myeloid dendritic cell differentiation;GO:0018105|peptidyl-serine phosphorylation;GO:0045893|positive regulation of transcription, DNA-templated;GO:0046777|protein autophosphorylation;GO:0006468|protein phosphorylation;GO:0045670|regulation of os…	GO:0005737|cytoplasm;GO:0005829|cytosol;GO:0070062|extracellular exosome;GO:0001650|fibrillar center;GO:0005654|nucleoplasm;GO:0005634|nucleus;	GO:0005524|ATP binding;GO:0009931|calcium-dependent protein serine/threonine kinase activity;GO:0005516|calmodulin binding;GO:0004683|calmodulin-dependent protein kinase activity;	K05869
gene:ENSGALG00000000247	481	339	230	240	419	279	361	186	331.535	407	283	611	335	268	435	218	272	0.928985	-0.106273	0.637671	0.862871	down	no	WDR36	protein_coding	chrZ:46811852-46841797:-	gi|971439571|ref|XP_015135901.1|	4674	0	PREDICTED: WD repeat-containing protein 36 isoform X1 [Gallus gallus]	gi|971439570|ref|XM_015280415.1|	3407	0	PREDICTED: Gallus gallus WD repeat domain 36 (WDR36), transcript variant X1, mRNA	Q8NI36	1328	0	WD repeat-containing protein 36	.	.	.	.	pfam04192	Utp21	Utp21 specific WD40 associated putative domain. Utp21 is a subunit of U3 snoRNP, which is essential for synthesis of 18S rRNA.	GO:0030516|regulation of axon extension;GO:0050896|response to stimulus;GO:0001895|retina homeostasis;GO:0006364|rRNA processing;GO:0007601|visual perception;	GO:0005730|nucleolus;GO:0005654|nucleoplasm;GO:0034388|Pwp2p-containing subcomplex of 90S preribosome;GO:0032040|small-subunit processome;	GO:0003723|RNA binding;	K14554
gene:ENSGALG00000000249	34	29	11	26	11	31	35	25	24.1362	24	19	11	36	24	36	22	17	1.13104	0.177647	0.54539	0.811507	up	no	GH	protein_coding	chr27:4034905-4038410:-	gi|46048939|ref|NP_989690.1|	1160	8.00E-159	somatotropin precursor [Gallus gallus]	gi|211808|gb|M35609.1|CHKGHA	755	0	Chicken growth hormone mRNA, complete cds	P08998	451	3.00E-160	Somatotropin	.	.	.	.	pfam00103	Hormone_1	Somatotropin hormone family.	GO:0032869|cellular response to insulin stimulus;GO:0043066|negative regulation of apoptotic process;GO:0010629|negative regulation of gene expression;GO:0035846|oviduct epithelium development;GO:0010628|positive regulation of gene expression;GO:0040018|positive regulation of multicellular organism growth;GO:0050691|regulation of defense response to virus by host;GO:0032094|response to food;	GO:0005615|extracellular space;GO:0005634|nucleus;GO:0005886|plasma membrane;GO:0030141|secretory granule;GO:0005802|trans-Golgi network;	GO:0097153|cysteine-type endopeptidase activity involved in apoptotic process;GO:0005131|growth hormone receptor binding;GO:0005179|hormone activity;GO:0046872|metal ion binding;	K05438
gene:ENSGALG00000000251	104	33	31	36	55	61	33	31	38.3845	38	29	8	39	24	37	32	31	1.68485	0.752621	0.0120797	0.130996	up	no	CD79B	protein_coding	chr27:4040247-4045220:-	gi|26522475|dbj|BAC44830.1|	1120	5.00E-146	B29/Ig-b [Gallus gallus]	gi|733922784|ref|XM_010724509.1|	1590	0	PREDICTED: Meleagris gallopavo CD79b molecule, immunoglobulin-associated beta (CD79B), mRNA	P15530	142	7.00E-37	B-cell antigen receptor complex-associated protein beta chain	.	.	.	.	pfam07679	I-set	Immunoglobulin I-set domain.	GO:0002250|adaptive immune response;GO:0030183|B cell differentiation;GO:0050853|B cell receptor signaling pathway;GO:0051260|protein homooligomerization;	GO:0019815|B cell receptor complex;GO:0005737|cytoplasm;GO:0005829|cytosol;GO:0009897|external side of plasma membrane;GO:0005794|Golgi apparatus;GO:0005887|integral component of plasma membrane;GO:0005654|nucleoplasm;GO:0005886|plasma membrane;	GO:0042802|identical protein binding;GO:0042803|protein homodimerization activity;GO:0004888|transmembrane signaling receptor activity;	K06507
gene:ENSGALG00000000253	490	385	346	296	312	391	363	286	341.792	394	311	436	399	349	260	255	230	1.14199	0.19155	0.242888	0.590596	up	no	SLC25A46	protein_coding	chrZ:46908349-46922477:-	gi|56119076|ref|NP_001007831.1|	1967	0	solute carrier family 25 member 46 [Gallus gallus]	gi|56119075|ref|NM_001007830.1|	1958	0	Gallus gallus solute carrier family 25, member 46 (SLC25A46), mRNA	Q5ZIG3	762	0	Solute carrier family 25 member 46	.	.	.	.	pfam00153	Mito_carr	Mitochondrial carrier protein.	GO:0090149|mitochondrial membrane fission;	GO:0016021|integral component of membrane;GO:0005741|mitochondrial outer membrane;	.	K03454
gene:ENSGALG00000000255	2035	1812	1889	1618	1305	1131	1325	1567	1396.35	1583	1315	2127	1458	1225	594	559	752	1.38283	0.467622	0.0678882	0.325709	up	no	MAN2A1	protein_coding	chrZ:47239613-47357106:-	gi|363744640|ref|XP_003643094.1|	6177	0	PREDICTED: alpha-mannosidase 2 [Gallus gallus]	gi|971439680|ref|XM_003643046.3|	3918	0	PREDICTED: Gallus gallus mannosidase, alpha, class 2A, member 1 (MAN2A1), mRNA	Q16706	1744	0	Alpha-mannosidase 2	MT0676	68.9	1.00E-10	COG0383	pfam01074	Glyco_hydro_38	Glycosyl hydrolases family 38 N-terminal domain. Glycosyl hydrolases are key enzymes of carbohydrate metabolizm.	GO:0001701|in utero embryonic development;GO:0001889|liver development;GO:0048286|lung alveolus development;GO:0006013|mannose metabolic process;GO:0007005|mitochondrion organization;GO:0006491|N-glycan processing;GO:0050769|positive regulation of neurogenesis;GO:0006517|protein deglycosylation;GO:0006486|protein glycosylation;GO:0007585|respiratory gaseous exchange;GO:0060042|retina morphogenesi…	GO:0005801|cis-Golgi network;GO:0070062|extracellular exosome;GO:0005797|Golgi medial cisterna;GO:0000139|Golgi membrane;GO:0016021|integral component of membrane;GO:0016020|membrane;	GO:0004559|alpha-mannosidase activity;GO:0030246|carbohydrate binding;GO:0016799|hydrolase activity, hydrolyzing N-glycosyl compounds;GO:0004572|mannosyl-oligosaccharide 1,3-1,6-alpha-mannosidase activity;GO:0046872|metal ion binding;	K01231
gene:ENSGALG00000000259	605	504	539	565	679	706	677	566	622.457	617	619	580	498	627	899	665	730	0.976905	-0.0337093	0.769491	0.92145	down	no	PSMF1	protein_coding	chr20:9867069-9873205:-	gi|71896121|ref|NP_001026753.1|	1274	3.00E-167	proteasome inhibitor PI31 subunit [Gallus gallus]	gi|71896120|ref|NM_001031582.1|	1978	0	Gallus gallus proteasome inhibitor subunit 1 (PSMF1), mRNA	Q5RDN3	318	1.00E-100	Proteasome inhibitor PI31 subunit	.	.	.	.	pfam11566	PI31_Prot_N	PI31 proteasome regulator N-terminal. PI31 is a regulatory subunit of the immuno-proteasome which is an inhibitor of the 20 S proteasome in vitro.PI31 is also an F-box protein Fbxo7.Skp1 binding partner which requires an N terminal FP domain in both proteins for the interaction to occur via the FP beta sheets. The structure of PI31 FP domain contains a novel alpha/beta-fold and two intermolecular…	GO:1901799|negative regulation of proteasomal protein catabolic process;GO:0006511|ubiquitin-dependent protein catabolic process;	GO:0005829|cytosol;GO:0005783|endoplasmic reticulum;GO:0048471|perinuclear region of cytoplasm;GO:0000502|proteasome complex;	GO:0070628|proteasome binding;GO:0046982|protein heterodimerization activity;GO:0042803|protein homodimerization activity;	K06700
gene:ENSGALG00000000264	361	236	223	193	293	197	291	177	228.511	257	180	368	212	217	212	118	152	1.19342	0.255103	0.22379	0.569408	up	no	PJA2	protein_coding	chrZ:47448939-47484723:+	gi|513231375|ref|XP_004949349.1|	3086	0	PREDICTED: E3 ubiquitin-protein ligase Praja-2 [Gallus gallus]	gi|971439681|ref|XM_413980.5|	2347	0	PREDICTED: Gallus gallus praja ring finger 2, E3 ubiquitin protein ligase (PJA2), transcript variant X1, mRNA	O43164	457	9.00E-146	E3 ubiquitin-protein ligase Praja-2	.	.	.	.	pfam13639	zf-RING_2	Ring finger domain.	GO:0035329|hippo signaling;GO:0007616|long-term memory;GO:0016567|protein ubiquitination;GO:0010738|regulation of protein kinase A signaling;	GO:0030054|cell junction;GO:0005737|cytoplasm;GO:0005789|endoplasmic reticulum membrane;GO:0000139|Golgi membrane;GO:0045111|intermediate filament cytoskeleton;GO:0005886|plasma membrane;GO:0014069|postsynaptic density;GO:0045211|postsynaptic membrane;	GO:0046872|metal ion binding;GO:0034236|protein kinase A catalytic subunit binding;GO:0034237|protein kinase A regulatory subunit binding;GO:0061630|ubiquitin protein ligase activity;GO:0004842|ubiquitin-protein transferase activity;	K10634
gene:ENSGALG00000000273	356	250	222	270	210	335	271	189	218.745	217	166	303	236	144	123	93	120	1.56491	0.646079	0.00492995	0.0789737	up	no	FER	protein_coding	chrZ:47527109-47681655:-	gi|118104229|ref|XP_413981.2|	4233	0	PREDICTED: tyrosine-protein kinase Fer [Gallus gallus]	gi|971439683|ref|XM_413981.5|	3890	0	PREDICTED: Gallus gallus fer (fps/fes related) tyrosine kinase (FER), mRNA	Q9TTY2	1476	0	Tyrosine-protein kinase Fer	.	.	.	.	pfam07714	Pkinase_Tyr	Protein tyrosine kinase.	GO:0031532|actin cytoskeleton reorganization;GO:0007155|cell adhesion;GO:0030154|cell differentiation;GO:0016477|cell migration;GO:0008283|cell proliferation;GO:0006935|chemotaxis;GO:0007173|epidermal growth factor receptor signaling pathway;GO:0038095|Fc-epsilon receptor signaling pathway;GO:0045087|innate immune response;GO:0038083|peptidyl-tyrosine autophosphorylation;GO:0030335|positive regul…	GO:0005938|cell cortex;GO:0030054|cell junction;GO:0042995|cell projection;GO:0005856|cytoskeleton;GO:0031234|extrinsic component of cytoplasmic side of plasma membrane;GO:0005634|nucleus;	GO:0005524|ATP binding;GO:0005154|epidermal growth factor receptor binding;GO:0008289|lipid binding;GO:0004715|non-membrane spanning protein tyrosine kinase activity;GO:0005102|receptor binding;	K08889
gene:ENSGALG00000000274	0	1	0	0	6	5	0	0	1.00923	0	0	2	0	20	0	2	0	3.09537	1.63011	0.328377	NA	up	no	gene:ENSGALG00000000274	protein_coding	chr27:4079597-4087573:-	gi|146150400|gb|ABQ02499.1|	2211	0	type II growth hormone-releasing hormone receptor [Gallus gallus]	gi|146150399|gb|EF209054.1|	1880	0	Gallus gallus type II growth hormone-releasing hormone receptor mRNA, complete cds	P97751	411	2.00E-135	Vasoactive intestinal polypeptide receptor 1	.	.	.	.	pfam00002	7tm_2	7 transmembrane receptor (Secretin family). This family is known as Family B, the secretin-receptor family or family 2 of the G-protein-coupled receptors (GCPRs).They have been described in many animal species, but not in plants, fungi or prokaryotes. Three distinct sub-families are recognized. Subfamily B1 contains classical hormone receptors, such as receptors for secretin and glucagon, that ar…	GO:0007166|cell surface receptor signaling pathway;GO:0007187|G-protein coupled receptor signaling pathway, coupled to cyclic nucleotide second messenger;	GO:0016021|integral component of membrane;GO:0005886|plasma membrane;GO:0043235|receptor complex;	GO:0017046|peptide hormone binding;GO:0004999|vasoactive intestinal polypeptide receptor activity;	K04589
gene:ENSGALG00000000275	416	346	490	404	410	467	411	371	446.428	411	487	492	576	529	402	522	492	0.89829	-0.154746	0.128202	0.439317	down	no	KCTD9	protein_coding	chr22:962634-970983:+	gi|61098191|ref|NP_001012857.1|	1980	0	BTB/POZ domain-containing protein KCTD9 [Gallus gallus]	gi|61098190|ref|NM_001012839.1|	3290	0	Gallus gallus potassium channel tetramerization domain containing 9 (KCTD9), mRNA	Q7L273	736	0	BTB/POZ domain-containing protein KCTD9	MA3328	111	2.00E-25	COG1357	pfam02214	BTB_2	BTB/POZ domain. In voltage-gated K+ channels this domain is responsible for subfamily-specific assembly of alpha-subunits into functional tetrameric channels. In KCTD1 this domain functions as a transcriptional repressor. It also mediates homomultimerization of KCTD1 and interaction of KCTD1 with the transcription factor AP-2-alpha.	GO:0035556|intracellular signal transduction;GO:0051260|protein homooligomerization;GO:0016567|protein ubiquitination;	GO:0005622|intracellular;	GO:0097602|cullin family protein binding;GO:0042802|identical protein binding;GO:0043621|protein self-association;	.
gene:ENSGALG00000000276	115	135	117	100	134	75	129	100	110.578	121	83	124	82	99	122	121	125	1.08847	0.122308	0.437534	0.746857	up	no	FBXL17	protein_coding	chrZ:47772333-48059677:+	gi|363744631|ref|XP_413983.3|	1955	0	PREDICTED: F-box/LRR-repeat protein 17 isoform X1 [Gallus gallus]	gi|971439685|ref|XM_413983.5|	1207	0	PREDICTED: Gallus gallus F-box and leucine-rich repeat protein 17 (FBXL17), transcript variant X1, mRNA	Q9UF56	707	0	F-box/LRR-repeat protein 17	.	.	.	.	pfam12937	F-box-like	F-box-like. This is an F-box-like family.	.	.	.	K10283
gene:ENSGALG00000000277	5	7	8	2	11	5	2	4	5.89334	6	3	5	6	10	2	3	17	0.908924	-0.137768	0.785229	NA	down	no	GnRH-I	protein_coding	chr22:973156-976774:+	gi|902936795|ref|XP_013056414.1|	518	7.00E-62	PREDICTED: LOW QUALITY PROTEIN: progonadoliberin-1 [Anser cygnoides domesticus]	gi|902936794|ref|XM_013200960.1|	404	0	PREDICTED: Anser cygnoides domesticus gonadotropin-releasing hormone 1 (luteinizing-releasing hormone) (GNRH1), mRNA	P37042	190	1.00E-58	Progonadoliberin-1	.	.	.	.	pfam00446	GnRH	Gonadotropin-releasing hormone.	GO:0032275|luteinizing hormone secretion;GO:0007275|multicellular organismal development;GO:2001223|negative regulation of neuron migration;GO:0033686|positive regulation of luteinizing hormone secretion;GO:0010468|regulation of gene expression;GO:0046885|regulation of hormone biosynthetic process;GO:2000354|regulation of ovarian follicle development;GO:2000843|regulation of testosterone secretio…	GO:0030424|axon;GO:0005576|extracellular region;GO:0043204|perikaryon;	GO:0005183|gonadotropin hormone-releasing hormone activity;GO:0031530|gonadotropin-releasing hormone receptor binding;	K05252
gene:ENSGALG00000000280	7	1	5	5	3	6	11	7	6.12375	3	2	5	6	14	6	9	11	0.852915	-0.229527	0.62097	NA	down	no	EFNA5	protein_coding	chrZ:48131380-48335018:+	gi|45383988|ref|NP_990515.1|	1061	4.00E-142	ephrin-A5 precursor [Gallus gallus]	gi|1004001666|ref|XM_015849467.1|	945	0	PREDICTED: Coturnix japonica ephrin-A5 (EFNA5), transcript variant X1, mRNA	P52804	413	1.00E-143	Ephrin-A5	.	.	.	.	pfam00812	Ephrin	Ephrin.	GO:0007411|axon guidance;GO:0007420|brain development;GO:0048013|ephrin receptor signaling pathway;GO:0050731|positive regulation of peptidyl-tyrosine phosphorylation;GO:0032956|regulation of actin cytoskeleton organization;GO:0022407|regulation of cell-cell adhesion;GO:0051893|regulation of focal adhesion assembly;GO:0043087|regulation of GTPase activity;GO:0070507|regulation of microtubule cyto…	GO:0031362|anchored component of external side of plasma membrane;GO:0046658|anchored component of plasma membrane;GO:0005886|plasma membrane;	GO:0045499|chemorepellent activity;GO:0046875|ephrin receptor binding;	K05462
gene:ENSGALG00000000284	110	124	39	84	74	65	170	132	108.413	143	58	108	128	123	152	142	106	0.87457	-0.193354	0.444037	0.749419	down	no	HOXB4	protein_coding	chr27:6243545-6248818:+	gi|514773913|ref|XP_005026225.1|	1046	2.00E-138	PREDICTED: homeobox protein Hox-B4 [Anas platyrhynchos]	gi|1003991297|ref|XM_015885608.1|	1172	0	PREDICTED: Coturnix japonica homeobox B4 (HOXB4), transcript variant X1, mRNA	P14840	391	5.00E-134	Homeobox protein Hox-B4	.	.	.	.	pfam00046	Homeobox	Homeobox domain.	GO:0009952|anterior/posterior pattern specification;GO:0048539|bone marrow development;GO:0008283|cell proliferation;GO:0060216|definitive hemopoiesis;GO:0048704|embryonic skeletal system morphogenesis;GO:0060218|hematopoietic stem cell differentiation;GO:0002011|morphogenesis of an epithelial sheet;GO:0000122|negative regulation of transcription from RNA polymerase II promoter;GO:2000738|positiv…	GO:0005813|centrosome;GO:0005634|nucleus;	GO:0003700|transcription factor activity, sequence-specific DNA binding;GO:0043565|sequence-specific DNA binding;	K09304
gene:ENSGALG00000000293	104190	92428	55321	107637	130246	93799	145474	156797	91035.6	60868	88218	82040	57324	70936	79476	78306	58566	1.61756	0.693823	0.000117304	0.00874114	up	no	A2ML4	protein_coding	chr27:4101688-4112295:+	gi|971434955|ref|XP_015154891.1|	7776	0	PREDICTED: alpha-2-macroglobulin-like protein 1 [Gallus gallus]	gi|971434954|ref|XM_015299405.1|	4857	0	PREDICTED: Gallus gallus alpha-2-macroglobulin-like 4 (A2ML4), mRNA	A8K2U0	1164	0	Alpha-2-macroglobulin-like protein 1	TM0984	70.9	3.00E-11	COG2373	pfam07678	A2M_comp	A-macroglobulin complement component. This family includes the complement components region of the alpha-2-macroglobulin family.	GO:0052548|regulation of endopeptidase activity;	GO:0070062|extracellular exosome;GO:0005615|extracellular space;	GO:0030414|peptidase inhibitor activity;GO:0004867|serine-type endopeptidase inhibitor activity;	.
gene:ENSGALG00000000295	7	4	1	4	3	6	6	3	3.558	0	4	2	1	9	1	6	1	1.49801	0.583043	0.353138	NA	up	no	IGFN1	protein_coding	chr26:870577-887343:-	gi|971433458|ref|XP_015154300.1|	8225	0	PREDICTED: immunoglobulin-like and fibronectin type III domain-containing protein 1 isoform X1 [Gallus gallus]	gi|971433527|ref|XM_015298849.1|	4173	0	PREDICTED: Gallus gallus immunoglobulin-like and fibronectin type III domain containing 1 (IGFN1), transcript variant X36, mRNA	Q86VF2	716	0	Immunoglobulin-like and fibronectin type III domain-containing protein 1	.	.	.	.	pfam07679	I-set	Immunoglobulin I-set domain.	.	GO:0005634|nucleus;GO:0030018|Z disc;	.	.
gene:ENSGALG00000000296	1245	1203	1239	1532	1212	1497	1916	1559	1357.75	985	1444	1412	1100	1335	1210	1337	1696	1.14827	0.199466	0.113786	0.417193	up	no	PCNX1	protein_coding	chr5:27422449-27504335:-	gi|971399514|ref|XP_015143057.1|	10835	0	PREDICTED: pecanex-like protein 1 isoform X1 [Gallus gallus]	gi|971399513|ref|XM_015287571.1|	7426	0	PREDICTED: Gallus gallus pecanex homolog (Drosophila) (PCNX), transcript variant X1, mRNA	Q96RV3	3654	0	Pecanex-like protein 1	.	.	.	.	pfam05041	Pecanex_C	Pecanex protein (C-terminus). This family consists of C terminal region of the pecanex protein homologues. The pecanex protein is a maternal-effect neurogenic gene found in Drosophila.	.	GO:0016021|integral component of membrane;	.	.
gene:ENSGALG00000000299	0	0	0	0	0	0	1	0	0.255798	3	0	0	0	0	0	0	0	0.641802	-0.639801	0.834402	NA	down	no	PKP1	protein_coding	chr26:827967-854048:-	gi|363743004|ref|XP_419240.3|	3526	0	PREDICTED: plakophilin-1 isoform X1 [Gallus gallus]	gi|971433561|ref|XM_015298865.1|	2034	0	PREDICTED: Gallus gallus plakophilin 1 (PKP1), transcript variant X2, mRNA	P97350	914	0	Plakophilin-1	.	.	.	.	pfam00514	Arm	Armadillo/beta-catenin-like repeat. Approx. 40 amino acid repeat. Tandem repeats form super-helix of helices that is proposed to mediate interaction of beta-catenin with its ligands. CAUTION: This family does not contain all known armadillo repeats.	GO:0098609|cell-cell adhesion;GO:0045110|intermediate filament bundle assembly;GO:1902373|negative regulation of mRNA catabolic process;GO:0010628|positive regulation of gene expression;	GO:0030057|desmosome;GO:0043231|intracellular membrane-bounded organelle;GO:1990124|messenger ribonucleoprotein complex;GO:0005654|nucleoplasm;GO:0005634|nucleus;GO:0005886|plasma membrane;	GO:0005521|lamin binding;	K10387
gene:ENSGALG00000000302	0	0	0	0	0	1	0	0	0.064668	0	0	0	0	0	0	0	0	1.35868	0.44221	0.88511	NA	up	no	TNNT2	protein_coding	chr26:807502-813890:+	gi|971433207|ref|XP_015154188.1|	777	5.00E-99	PREDICTED: troponin T, cardiac muscle isoforms isoform X5 [Gallus gallus]	gi|971433198|ref|XM_015298698.1|	909	0	PREDICTED: Gallus gallus troponin T type 2 (cardiac) (TNNT2), transcript variant X4, mRNA	P02642	303	2.00E-100	Troponin T, cardiac muscle isoforms	.	.	.	.	pfam00992	Troponin	Troponin. Troponin (Tn) contains three subunits, Ca2+ binding (TnC), inhibitory (TnI), and tropomyosin binding (TnT). this Pfam contains members of the TnT subunit. Troponin is a complex of three proteins, Ca2+ binding (TnC), inhibitory (TnI), and tropomyosin binding (TnT). The troponin complex regulates Ca++ induced muscle contraction. This family includes troponin T and troponin I. Troponin I b…	GO:0006937|regulation of muscle contraction;	GO:0005861|troponin complex;	.	K12045
gene:ENSGALG00000000309	101	169	68	126	163	175	506	112	227.839	735	193	147	235	275	240	170	280	0.637048	-0.650526	0.0747832	0.33966	down	no	LAD1	protein_coding	chr26:797808-805378:+	gi|971433565|ref|XP_015154352.1|	1595	0	PREDICTED: ladinin-1 [Gallus gallus]	gi|971433564|ref|XM_015298866.1|	2078	0	PREDICTED: Gallus gallus ladinin 1 (LAD1), mRNA	P57016	139	1.00E-33	Ladinin-1	.	.	.	.	pfam02029	Caldesmon	Caldesmon.	.	GO:0015629|actin cytoskeleton;GO:0005604|basement membrane;	GO:0045296|cadherin binding;GO:0005198|structural molecule activity;	.
gene:ENSGALG00000000311	111	96	113	144	157	163	182	123	117.76	106	107	72	111	140	87	75	114	1.41874	0.504615	0.00176646	0.0433544	up	no	DOCK5	protein_coding	chr22:981447-1052989:-	gi|118101312|ref|XP_417678.2|	9441	0	PREDICTED: dedicator of cytokinesis protein 5 isoform X2 [Gallus gallus]	gi|971429834|ref|XM_417678.4|	6205	0	PREDICTED: Gallus gallus dedicator of cytokinesis 5 (DOCK5), transcript variant X2, mRNA	Q9H7D0	3175	0	Dedicator of cytokinesis protein 5	.	.	.	.	pfam14429	DOCK-C2	C2 domain in Dock180 and Zizimin proteins. The Dock180/Dock1 and Zizimin proteins are atypical GTP/GDP exchange factors for the small GTPases Rac and Cdc42 and are implicated cell-migration and phagocytosis. Across all Dock180 proteins, two regions are conserved: C-terminus termed CZH2 or DHR2 (or the Dedicator of cytokinesis) whereas CZH1/DHR1 contain a new family of the C2 domain.	GO:1904694|negative regulation of vascular smooth muscle contraction;GO:0010634|positive regulation of epithelial cell migration;GO:1900026|positive regulation of substrate adhesion-dependent cell spreading;GO:0007264|small GTPase mediated signal transduction;	GO:0005737|cytoplasm;GO:0005829|cytosol;GO:0005886|plasma membrane;	GO:0005085|guanyl-nucleotide exchange factor activity;	K17707
gene:ENSGALG00000000313	0	0	0	0	0	0	0	0	0.117806	0	0	0	0	0	0	1	1	0.641802	-0.639799	0.834403	NA	down	no	TNNI1	protein_coding	chr26:790416-794166:+	gi|676248642|gb|KFO12514.1|	876	1.00E-115	Troponin I, slow skeletal muscle, partial [Balearica regulorum gibbericeps]	gi|971433566|ref|XM_004934839.2|	865	0	PREDICTED: Gallus gallus troponin I type 1 (skeletal, slow) (TNNI1), transcript variant X1, mRNA	Q9WUZ5	291	4.00E-97	Troponin I, slow skeletal muscle	.	.	.	.	pfam00992	Troponin	Troponin. Troponin (Tn) contains three subunits, Ca2+ binding (TnC), inhibitory (TnI), and tropomyosin binding (TnT). this Pfam contains members of the TnT subunit. Troponin is a complex of three proteins, Ca2+ binding (TnC), inhibitory (TnI), and tropomyosin binding (TnT). The troponin complex regulates Ca++ induced muscle contraction. This family includes troponin T and troponin I. Troponin I b…	GO:0060048|cardiac muscle contraction;GO:0006937|regulation of muscle contraction;GO:0003009|skeletal muscle contraction;GO:0014883|transition between fast and slow fiber;GO:0055010|ventricular cardiac muscle tissue morphogenesis;	GO:0005861|troponin complex;	GO:0003779|actin binding;GO:0046872|metal ion binding;	K10371
gene:ENSGALG00000000314	0	2	3	1	3	1	1	3	2.62149	1	0	3	4	5	1	7	8	0.523426	-0.933942	0.199551	NA	down	no	NEFL	protein_coding	chr22:1089882-1108097:+	gi|902936780|ref|XP_013056407.1|	1464	0	PREDICTED: neurofilament light polypeptide [Anser cygnoides domesticus]	gi|971429829|ref|XM_417679.5|	1047	0	PREDICTED: Gallus gallus neurofilament, light polypeptide (NEFL), mRNA	Q02916	566	0	Neurofilament light polypeptide	.	.	.	.	pfam00038	Filament	Intermediate filament protein.	GO:0008089|anterograde axon cargo transport;GO:0061564|axon development;GO:0019896|axon transport of mitochondrion;GO:0045109|intermediate filament organization;GO:0033693|neurofilament bundle assembly;GO:0008090|retrograde axon cargo transport;	GO:0030424|axon;GO:1904115|axon cytoplasm;GO:0005883|neurofilament;	GO:0042802|identical protein binding;GO:0008022|protein C-terminus binding;GO:0005200|structural constituent of cytoskeleton;	.
gene:ENSGALG00000000317	0	0	0	0	0	0	0	0	0.0610584	0	0	0	0	0	0	1	0	0.824088	-0.279129	0.927328	NA	down	no	NEFM	protein_coding	chr22:1098617-1103124:-	gi|733919133|ref|XP_010721391.1|	2190	0	PREDICTED: neurofilament medium polypeptide [Meleagris gallopavo]	gi|1003982039|ref|XM_015883049.1|	2729	0	PREDICTED: Coturnix japonica neurofilament, medium polypeptide (NEFM), mRNA	P16053	845	0	Neurofilament medium polypeptide	.	.	.	.	pfam00038	Filament	Intermediate filament protein.	GO:0061564|axon development;	GO:0005883|neurofilament;	GO:0005198|structural molecule activity;	K04573
gene:ENSGALG00000000318	460	333	180	271	483	224	917	365	589.285	1277	224	365	1074	769	1039	988	696	0.519906	-0.943679	0.00351889	0.0658169	down	no	CSRP1	protein_coding	chr26:776660-782042:+	gi|483520015|gb|EOB05630.1|	780	3.00E-99	Cysteine and glycine-rich protein 1, partial [Anas platyrhynchos]	gi|45382596|ref|NM_205248.1|	1232	0	Gallus gallus cysteine and glycine-rich protein 1 (CSRP1), mRNA	P67967	304	2.00E-100	Cysteine and glycine-rich protein 1	.	.	.	.	pfam00412	LIM	LIM domain. This family represents two copies of the LIM structural domain.	.	GO:0005623|cell;GO:0031252|cell leading edge;GO:0005737|cytoplasm;GO:0005925|focal adhesion;GO:0005634|nucleus;GO:0001725|stress fiber;	GO:0046872|metal ion binding;	K09377
gene:ENSGALG00000000329	797	1162	792	1067	1331	875	1958	1101	1068.17	912	802	787	732	870	1466	1381	1254	1.16753	0.223459	0.256983	0.604926	up	no	AHCYL1	protein_coding	chr26:1296534-1317744:+	gi|729771150|ref|XP_010582887.1|	2475	0	PREDICTED: putative adenosylhomocysteinase 2 isoform X1 [Haliaeetus leucocephalus]	gi|71894762|ref|NM_001030913.1|	1690	0	Gallus gallus adenosylhomocysteinase-like 1 (AHCYL1), mRNA	Q80SW1	941	0	S-adenosylhomocysteine hydrolase-like protein 1	mll5088	437	4.00E-139	COG0499	pfam05221	AdoHcyase	S-adenosyl-L-homocysteine hydrolase.	GO:0038166|angiotensin-activated signaling pathway;GO:0042045|epithelial fluid transport;GO:0006378|mRNA polyadenylation;GO:0006730|one-carbon metabolic process;GO:0010765|positive regulation of sodium ion transport;GO:0006611|protein export from nucleus;GO:0044070|regulation of anion transport;GO:0032412|regulation of ion transmembrane transporter activity;GO:0031440|regulation of mRNA 3'-end pr…	GO:0016324|apical plasma membrane;GO:0005737|cytoplasm;GO:0005829|cytosol;GO:0005783|endoplasmic reticulum;GO:0043231|intracellular membrane-bounded organelle;	GO:0042802|identical protein binding;GO:0003723|RNA binding;	K01251
gene:ENSGALG00000000336	175	150	180	221	203	177	291	181	199.712	149	175	134	162	210	294	271	273	1.00263	0.00378834	0.982628	0.994303	up	no	PPP1R12B	protein_coding	chr26:686280-770677:-	gi|874457242|ref|XP_012949513.1|	3740	0	PREDICTED: protein phosphatase 1 regulatory subunit 12B isoform X1 [Anas platyrhynchos]	gi|1003988691|ref|XM_015884829.1|	2871	0	PREDICTED: Coturnix japonica protein phosphatase 1 regulatory subunit 12B (PPP1R12B), transcript variant X1, mRNA	O60237	1047	0	Protein phosphatase 1 regulatory subunit 12B	all2748	92	1.00E-18	COG0666	pfam12796	Ank_2	Ankyrin repeats (3 copies).	GO:0006937|regulation of muscle contraction;GO:0007165|signal transduction;	GO:0031672|A band;GO:0005829|cytosol;GO:0005654|nucleoplasm;GO:0030018|Z disc;	GO:0008047|enzyme activator activity;GO:0019208|phosphatase regulator activity;GO:0019901|protein kinase binding;	K12329
gene:ENSGALG00000000337	0	0	0	0	1	0	0	0	0.383092	2	0	3	0	0	0	0	0	0.377798	-1.40431	0.554389	NA	down	no	CTXN1	protein_coding	chr28:506848-508022:-	gi|514742375|ref|XP_005018722.1|	267	2.00E-28	PREDICTED: cortexin-1 [Anas platyrhynchos]	gi|971435874|ref|XR_001470391.1|	201	1.00E-99	PREDICTED: Gallus gallus cortexin 1 (CTXN1), misc_RNA	P60606	77	3.00E-18	Cortexin-1	.	.	.	.	pfam11057	Cortexin	Cortexin of kidney. In the middle of cortexin protein there is a single membrane-spanning domain which indicates that this protein may be a membrane protein involved in intracellular or extracellular signalling of the kidney or brain, since it is expressed specifically in the kidneys and brain only. The protein is highly conserved among species. Cortexin is also thought to be important to neurons…	.	GO:0016021|integral component of membrane;	.	.
gene:ENSGALG00000000349	852	719	778	820	943	617	680	705	813.876	797	971	805	753	985	933	942	868	0.916921	-0.125131	0.218621	0.56334	down	no	PSMC5	protein_coding	chr27:4119715-4123304:+	gi|636576901|ref|NP_001278998.1|	1917	0	26S protease regulatory subunit 8 [Gallus gallus]	gi|636576900|ref|NM_001292069.1|	1217	0	Gallus gallus proteasome (prosome, macropain) 26S subunit, ATPase, 5 (PSMC5), mRNA	P62198	722	0	26S proteasome regulatory subunit 8	YGL048c	572	0	COG1222	pfam00004	AAA	ATPase family associated with various cellular activities (AAA). AAA family proteins often perform chaperone-like functions that assist in the assembly, operation, or disassembly of protein complexes.	GO:0050804|modulation of synaptic transmission;GO:0045892|negative regulation of transcription, DNA-templated;GO:0090261|positive regulation of inclusion body assembly;GO:0045899|positive regulation of RNA polymerase II transcriptional preinitiation complex assembly;GO:0043161|proteasome-mediated ubiquitin-dependent protein catabolic process;GO:0030433|ER-associated ubiquitin-dependent protein ca…	GO:0005737|cytoplasm;GO:0031410|cytoplasmic vesicle;GO:0031597|cytosolic proteasome complex;GO:0016234|inclusion body;GO:0031595|nuclear proteasome complex;GO:0005634|nucleus;GO:0098794|postsynapse;GO:0022624|proteasome accessory complex;GO:0000502|proteasome complex;GO:0008540|proteasome regulatory particle, base subcomplex;	GO:0005524|ATP binding;GO:0016887|ATPase activity;GO:0036402|proteasome-activating ATPase activity;GO:0017025|TBP-class protein binding;GO:0031531|thyrotropin-releasing hormone receptor binding;GO:0008134|transcription factor binding;	K03066
gene:ENSGALG00000000352	692	627	594	713	577	902	650	514	643.616	731	622	643	707	679	554	529	637	1.09106	0.125726	0.31409	0.655321	up	no	TIMM44	protein_coding	chr28:582246-604742:-	gi|555289974|ref|NP_001273092.1|	2366	0	mitochondrial import inner membrane translocase subunit TIM44 [Gallus gallus]	gi|555289973|ref|NM_001286163.1|	2631	0	Gallus gallus translocase of inner mitochondrial membrane 44 homolog (yeast) (TIMM44), mRNA	O43615	767	0	Mitochondrial import inner membrane translocase subunit TIM44	.	.	.	.	pfam04280	Tim44	Tim44-like domain. Tim44 is an essential component of the machinery that mediates the translocation of nuclear-encoded proteins across the mitochondrial inner membrane. Tim44 is thought to bind phospholipids of the mitochondrial inner membrane both by electrostatic interactions and by penetrating the polar head group region. This family includes the C-terminal region of Tim44 that has been shown …	GO:0030150|protein import into mitochondrial matrix;GO:0006626|protein targeting to mitochondrion;	GO:0005743|mitochondrial inner membrane;GO:0005759|mitochondrial matrix;GO:0005739|mitochondrion;	GO:0005524|ATP binding;GO:0051087|chaperone binding;	K17804
gene:ENSGALG00000000357	169	246	162	257	140	113	168	166	181.499	230	85	101	419	176	168	146	183	1.01024	0.0146998	0.956956	0.986885	up	no	gene:ENSGALG00000000357	protein_coding	chr22:1187068-1205333:-	gi|60098977|emb|CAH65319.1|	2303	0	hypothetical protein RCJMB04_17j13 [Gallus gallus]	gi|60098976|emb|AJ851685.1|	3889	0	Gallus gallus mRNA for hypothetical protein, clone 17j13	F8RKW1	395	6.00E-121	Zinc metalloproteinase-disintegrin-like MTP4	.	.	.	.	pfam01421	Reprolysin	Reprolysin (M12B) family zinc metalloprotease. The members of this family are enzymes that cleave peptides. These proteases require zinc for catalysis. Members of this family are also known as adamalysins. Most members of this family are snake venom endopeptidases, but there are also some mammalian proteins such as human ADAM8 and fertilin. Fertilin and closely related proteins appear to not have…	.	GO:0005576|extracellular region;	GO:0046872|metal ion binding;GO:0004222|metalloendopeptidase activity;	.
gene:ENSGALG00000000364	2	0	0	2	1	0	4	1	2.57012	3	0	5	3	9	0	6	7	0.316612	-1.65921	0.0520209	NA	down	no	STC1	protein_coding	chr22:1287781-1294830:+	gi|513220466|ref|XP_004947617.1|	1267	6.00E-175	PREDICTED: stanniocalcin-1 isoform X2 [Gallus gallus]	gi|971429825|ref|XM_004947560.2|	744	0	PREDICTED: Gallus gallus stanniocalcin 1 (STC1), transcript variant X2, mRNA	P52823	443	7.00E-157	Stanniocalcin-1	.	.	.	.	pfam03298	Stanniocalcin	Stanniocalcin family.	GO:0060348|bone development;GO:0006874|cellular calcium ion homeostasis;GO:0071320|cellular response to cAMP;GO:0071385|cellular response to glucocorticoid stimulus;GO:0071456|cellular response to hypoxia;GO:0035988|chondrocyte proliferation;GO:0046697|decidualization;GO:0007566|embryo implantation;GO:0001886|endothelial cell morphogenesis;GO:0003421|growth plate cartilage axis specification;GO:0…	GO:0016324|apical plasma membrane;GO:0005737|cytoplasm;GO:0005615|extracellular space;GO:0005634|nucleus;	GO:0005179|hormone activity;	.
gene:ENSGALG00000000367	12	3	7	2	1	3	5	9	5.7848	18	4	1	8	1	10	4	5	0.852223	-0.230697	0.700608	NA	down	no	ASIC2	protein_coding	chr27:4187017-4266979:-	gi|556779724|ref|XP_005984907.1|	2039	0	PREDICTED: acid-sensing ion channel 2-like, partial [Pantholops hodgsonii]	gi|971434952|ref|XM_015299404.1|	1081	0	PREDICTED: Gallus gallus acid-sensing (proton-gated) ion channel 2 (ASIC2), transcript variant X3, mRNA	Q16515	744	0	Acid-sensing ion channel 2	.	.	.	.	pfam00858	ASC	Amiloride-sensitive sodium channel.	GO:0007417|central nervous system development;GO:0007268|synaptic transmission;GO:0050974|detection of mechanical stimulus involved in sensory perception;GO:0034220|ion transmembrane transport;GO:0015672|monovalent inorganic cation transport;GO:0043066|negative regulation of apoptotic process;GO:0007422|peripheral nervous system development;GO:0007602|phototransduction;GO:0051965|positive regulat…	GO:0043197|dendritic spine;GO:0005887|integral component of plasma membrane;GO:0043025|neuronal cell body;GO:0005886|plasma membrane;	GO:0044736|acid-sensing ion channel activity;GO:0015280|ligand-gated sodium channel activity;	K04828
gene:ENSGALG00000000371	56	33	24	44	52	28	59	86	51.686	61	37	40	72	30	56	82	78	0.883729	-0.178324	0.51492	0.79359	down	no	CRHR1	protein_coding	chr27:4646659-4670553:+	gi|45383508|ref|NP_989652.1|	2049	0	corticotropin-releasing factor receptor 1 precursor [Gallus gallus]	gi|45383507|ref|NM_204321.1|	1402	0	Gallus gallus corticotropin releasing hormone receptor 1 (CRHR1), mRNA	Q90812	793	0	Corticotropin-releasing factor receptor 1	.	.	.	.	pfam00002	7tm_2	7 transmembrane receptor (Secretin family). This family is known as Family B, the secretin-receptor family or family 2 of the G-protein-coupled receptors (GCPRs).They have been described in many animal species, but not in plants, fungi or prokaryotes. Three distinct sub-families are recognized. Subfamily B1 contains classical hormone receptors, such as receptors for secretin and glucagon, that ar…	GO:0007189|adenylate cyclase-activating G-protein coupled receptor signaling pathway;GO:0007166|cell surface receptor signaling pathway;GO:0071376|cellular response to corticotropin-releasing hormone stimulus;GO:0051458|corticotropin secretion;GO:2000852|regulation of corticosterone secretion;	GO:0016021|integral component of membrane;GO:0005622|intracellular;GO:0031226|intrinsic component of plasma membrane;	GO:0015056|corticotrophin-releasing factor receptor activity;	K04578
gene:ENSGALG00000000374	805	717	732	853	1053	919	878	878	940.097	889	1125	739	770	993	1422	1163	1316	0.861295	-0.21542	0.118563	0.424042	down	no	RNPEP	protein_coding	chr26:617184-633046:-	gi|971433580|ref|XP_419245.5|	3022	0	PREDICTED: aminopeptidase B isoform X1 [Gallus gallus]	gi|971433579|ref|XM_419245.5|	1956	0	PREDICTED: Gallus gallus arginyl aminopeptidase (aminopeptidase B) (RNPEP), transcript variant X1, mRNA	O09175	884	0	Aminopeptidase B	SPCC1322.05c	332	2.00E-100	COG0308	pfam01433	Peptidase_M1	Peptidase family M1. Members of this family are aminopeptidases. The members differ widely in specificity, hydrolysing acidic, basic or neutral N-terminal residues. This family includes leukotriene-A4 hydrolase, this enzyme also has an aminopeptidase activity.	GO:0007568|aging;GO:0045776|negative regulation of blood pressure;GO:0043171|peptide catabolic process;GO:0016485|protein processing;GO:0006508|proteolysis;GO:0060041|retina development in camera-type eye;	GO:0009897|external side of plasma membrane;GO:0005576|extracellular region;GO:0005615|extracellular space;GO:0005794|Golgi apparatus;GO:0043005|neuron projection;GO:0005886|plasma membrane;GO:0030141|secretory granule;	GO:0004177|aminopeptidase activity;GO:0050897|cobalt ion binding;GO:0005507|copper ion binding;GO:0070006|metalloaminopeptidase activity;GO:0042277|peptide binding;GO:0008270|zinc ion binding;	K01260
gene:ENSGALG00000000377	1777	1506	1474	1693	1788	1701	1944	1534	1785.33	2038	1988	1908	2034	2080	1851	1753	1825	0.913394	-0.130691	0.0649606	0.319101	down	no	HNRNPM	protein_coding	chr28:604711-629778:-	gi|71896353|ref|NP_001026103.1|	2867	0	heterogeneous nuclear ribonucleoprotein M [Gallus gallus]	gi|71896352|ref|NM_001030932.1|	2127	0	Gallus gallus heterogeneous nuclear ribonucleoprotein M (HNRNPM), mRNA	P52272	442	6.00E-143	Heterogeneous nuclear ribonucleoprotein M	.	.	.	.	pfam00076	RRM_1	RNA recognition motif. (a.k.a. RRM, RBD, or RNP domain). The RRM motif is probably diagnostic of an RNA binding protein. RRMs are found in a variety of RNA binding proteins, including various hnRNP proteins, proteins implicated in regulation of alternative splicing, and protein components of snRNPs. The motif also appears in a few single stranded DNA binding proteins. The RRM structure consists o…	GO:0000380|alternative mRNA splicing, via spliceosome;GO:0008543|fibroblast growth factor receptor signaling pathway;GO:0000398|mRNA splicing, via spliceosome;GO:0016070|RNA metabolic process;	GO:0071013|catalytic step 2 spliceosome;GO:0070062|extracellular exosome;GO:0031012|extracellular matrix;GO:0005887|integral component of plasma membrane;GO:0016020|membrane;GO:0016363|nuclear matrix;GO:0005730|nucleolus;GO:0005654|nucleoplasm;GO:0042382|paraspeckles;GO:0005681|spliceosomal complex;	GO:0019904|protein domain specific binding;GO:0003723|RNA binding;	K12887
gene:ENSGALG00000000378	56	67	60	57	103	62	95	110	79.585	44	69	114	64	189	64	69	70	0.953292	-0.0690104	0.793502	0.930634	down	no	SLC25A37	protein_coding	chr22:1324249-1333078:-	gi|513220472|ref|XP_417682.2|	1606	0	PREDICTED: mitoferrin-1 isoform X1 [Gallus gallus]	gi|971429820|ref|XM_417682.4|	1020	0	PREDICTED: Gallus gallus solute carrier family 25 (mitochondrial iron transporter), member 37 (SLC25A37), transcript variant X1, mRNA	Q9NYZ2	498	8.00E-176	Mitoferrin-1	.	.	.	.	pfam00153	Mito_carr	Mitochondrial carrier protein.	GO:0048250|mitochondrial iron ion transport;GO:0055072|iron ion homeostasis;GO:0006839|mitochondrial transport;	GO:0016021|integral component of membrane;GO:0005743|mitochondrial inner membrane;	GO:0005381|iron ion transmembrane transporter activity;	K15113
gene:ENSGALG00000000379	269	175	196	143	386	204	344	245	208.672	150	192	152	139	198	193	233	158	1.45075	0.536804	0.00315816	0.0619408	up	no	ITGB3	protein_coding	chr27:4721958-4738989:+	gi|46048954|ref|NP_989646.1|	3948	0	integrin beta-3 precursor [Gallus gallus]	gi|46048953|ref|NM_204315.1|	3347	0	Gallus gallus Integrin beta (RP11-290H9.2), mRNA	P05106	1239	0	Integrin beta-3	.	.	.	.	pfam00362	Integrin_beta	Integrin, beta chain. Integrins have been found in animals and their homologues have also been found in cyanobacteria, probably due to horizontal gene transfer. The sequences repeats have been trimmed due to an overlap with EGF.	GO:0032147|activation of protein kinase activity;GO:0060055|angiogenesis involved in wound healing;GO:0038027|apolipoprotein A-I-mediated signaling pathway;GO:0043277|apoptotic cell clearance;GO:0007596|blood coagulation;GO:0007155|cell adhesion;GO:0033627|cell adhesion mediated by integrin;GO:0007160|cell-matrix adhesion;GO:0031589|cell-substrate adhesion;GO:0030198|extracellular matrix organiza…	GO:0035868|alphav-beta3 integrin-HMGB1 complex;GO:0035867|alphav-beta3 integrin-IGF-1-IGF1R complex;GO:0035866|alphav-beta3 integrin-PKCalpha complex;GO:0071062|alphav-beta3 integrin-vitronectin complex;GO:0009986|cell surface;GO:0070062|extracellular exosome;GO:0031527|filopodium membrane;GO:0005925|focal adhesion;GO:0005887|integral component of plasma membrane;GO:0034683|integrin alphav-beta3 …	GO:0050839|cell adhesion molecule binding;GO:0015026|coreceptor activity;GO:0019899|enzyme binding;GO:0050840|extracellular matrix binding;GO:0001968|fibronectin binding;GO:0042802|identical protein binding;GO:0005178|integrin binding;GO:0005161|platelet-derived growth factor receptor binding;GO:0002020|protease binding;GO:0003756|protein disulfide isomerase activity;GO:0043184|vascular endotheli…	K06493
gene:ENSGALG00000000390	235	193	224	186	186	184	165	190	202.045	218	245	228	244	247	169	180	164	0.974618	-0.0370919	0.783473	0.92569	down	no	ENTPD4	protein_coding	chr22:1337732-1346169:+	gi|513220475|ref|XP_004947619.1|	3124	0	PREDICTED: ectonucleoside triphosphate diphosphohydrolase 4 isoform X1 [Gallus gallus]	gi|971429815|ref|XM_004947562.2|	2901	0	PREDICTED: Gallus gallus ectonucleoside triphosphate diphosphohydrolase 4 (ENTPD4), transcript variant X1, mRNA	Q9Y227	1068	0	Ectonucleoside triphosphate diphosphohydrolase 4	YER005w	234	6.00E-65	COG5371	pfam01150	GDA1_CD39	GDA1/CD39 (nucleoside phosphatase) family.	GO:0034656|nucleobase-containing small molecule catabolic process;GO:0006256|UDP catabolic process;	GO:0031410|cytoplasmic vesicle;GO:0000139|Golgi membrane;GO:0097637|integral component of autophagosome membrane;GO:0030173|integral component of Golgi membrane;	GO:0017110|nucleoside-diphosphatase activity;GO:0017111|nucleoside-triphosphatase activity;GO:0045134|uridine-diphosphatase activity;	K12305
gene:ENSGALG00000000394	0	0	0	0	2	0	0	0	0.470782	0	0	0	4	0	1	0	1	0.441088	-1.18086	0.557168	NA	down	no	SLC6A17	protein_coding	chr26:1352712-1360431:+	gi|363743024|ref|XP_417942.3|	3576	0	PREDICTED: sodium-dependent neutral amino acid transporter SLC6A17 [Gallus gallus]	gi|971434342|ref|XM_015299148.1|	3287	0	PREDICTED: Gallus gallus solute carrier family 6 (neutral amino acid transporter), member 17 (SLC6A17), transcript variant X1, mRNA	Q9H1V8	1263	0	Sodium-dependent neutral amino acid transporter SLC6A17	VC2012	128	5.00E-30	COG0733	pfam00209	SNF	Sodium:neurotransmitter symporter family.	GO:0032328|alanine transport;GO:0007420|brain development;GO:0015816|glycine transport;GO:0015820|leucine transport;GO:0015804|neutral amino acid transport;GO:0015824|proline transport;	GO:0030054|cell junction;GO:0005887|integral component of plasma membrane;GO:0008021|synaptic vesicle;GO:0030672|synaptic vesicle membrane;	GO:0015171|amino acid transmembrane transporter activity;GO:0005328|neurotransmitter:sodium symporter activity;	K05048
gene:ENSGALG00000000396	117	160	166	114	168	132	115	92	134.886	159	139	130	130	132	132	128	158	1.01723	0.0246494	0.870535	0.958785	up	no	METTL2A	protein_coding	chr27:4751454-4764142:+	gi|57530538|ref|NP_001006329.1|	1998	0	methyltransferase-like protein 2 [Gallus gallus]	gi|57530537|ref|NM_001006329.1|	1449	0	Gallus gallus methyltransferase like 2A (METTL2A), mRNA	Q5ZHP8	774	0	Methyltransferase-like protein 2	.	.	.	.	pfam08242	Methyltransf_12	Methyltransferase domain. Members of this family are SAM dependent methyltransferases.	GO:0030488|tRNA methylation;	.	GO:0016427|tRNA (cytosine) methyltransferase activity;	.
gene:ENSGALG00000000397	529	402	443	502	518	607	560	490	511.534	534	540	520	423	501	541	561	593	1.01351	0.0193578	0.846385	0.950843	up	no	IPO9	protein_coding	chr26:574234-594203:+	gi|971433239|ref|XP_015154207.1|	5041	0	PREDICTED: importin-9 [Gallus gallus]	gi|971433238|ref|XM_015298721.1|	4222	0	PREDICTED: Gallus gallus importin 9 (IPO9), mRNA	Q91YE6	1858	0	Importin-9	SPAC22H10.03c	166	1.00E-40	COG5657	pfam03810	IBN_N	Importin-beta N-terminal domain.	GO:0006606|protein import into nucleus;GO:0050821|protein stabilization;GO:0042254|ribosome biogenesis;	GO:0005737|cytoplasm;GO:0005829|cytosol;GO:0005635|nuclear envelope;	GO:0042393|histone binding;GO:0008565|protein transporter activity;GO:0008536|Ran GTPase binding;	.
gene:ENSGALG00000000399	0	0	0	0	0	0	0	0	0.119783	0	0	1	0	1	0	0	0	0.641802	-0.639799	0.834403	NA	down	no	DUSP28	protein_coding	chr9:2860218-2863677:-	gi|971409912|ref|XP_015132435.1|	778	1.00E-96	PREDICTED: dual specificity phosphatase 28 isoform X1 [Gallus gallus]	gi|971409911|ref|XM_015276949.1|	1796	0	PREDICTED: Gallus gallus dual specificity phosphatase 28 (DUSP28), transcript variant X1, mRNA	Q4G0W2	184	6.00E-53	Dual specificity phosphatase 28	SPBC17A3.06	67.8	2.00E-11	COG2453	pfam00782	DSPc	Dual specificity phosphatase, catalytic domain. Ser/Thr and Tyr protein phosphatases. The enzyme's tertiary fold is highly similar to that of tyrosine-specific phosphatases, except for a "recognition" region.	GO:0016311|dephosphorylation;GO:0035335|peptidyl-tyrosine dephosphorylation;	.	GO:0016791|phosphatase activity;GO:0004725|protein tyrosine phosphatase activity;GO:0008138|protein tyrosine/serine/threonine phosphatase activity;	K14165
gene:ENSGALG00000000400	1	0	0	0	0	0	0	0	0.229801	0	0	0	0	2	1	0	0	0.6418	-0.639805	0.810091	NA	down	no	KCNC4	protein_coding	chr26:1366688-1389976:+	gi|902935696|ref|XP_013055848.1|	2744	0	PREDICTED: potassium voltage-gated channel subfamily C member 4 isoform X1 [Anser cygnoides domesticus]	gi|971434352|ref|XM_003642720.3|	1860	0	PREDICTED: Gallus gallus potassium voltage-gated channel, Shaw-related subfamily, member 4 (KCNC4), transcript variant X2, mRNA	Q03721	855	0	Potassium voltage-gated channel subfamily C member 4	DR0830	68.9	1.00E-11	COG1226	pfam02214	BTB_2	BTB/POZ domain. In voltage-gated K+ channels this domain is responsible for subfamily-specific assembly of alpha-subunits into functional tetrameric channels. In KCTD1 this domain functions as a transcriptional repressor. It also mediates homomultimerization of KCTD1 and interaction of KCTD1 with the transcription factor AP-2-alpha.	GO:0007268|synaptic transmission;GO:0006813|potassium ion transport;GO:0051260|protein homooligomerization;GO:0034765|regulation of ion transmembrane transport;GO:0046928|regulation of neurotransmitter secretion;	GO:0043679|axon terminus;GO:0016021|integral component of membrane;GO:0031594|neuromuscular junction;GO:0005886|plasma membrane;GO:0008076|voltage-gated potassium channel complex;	GO:0005267|potassium channel activity;GO:0005249|voltage-gated potassium channel activity;	K04890
gene:ENSGALG00000000401	66	52	80	64	92	78	103	78	77.2491	51	52	68	61	88	98	94	132	1.01151	0.0165037	0.932746	0.9778	up	no	RBM15	protein_coding	chr26:1400047-1402914:+	gi|971434339|ref|XP_015154633.1|	3129	0	PREDICTED: putative RNA-binding protein 15 [Gallus gallus]	gi|971434338|ref|XM_015299147.1|	2868	0	PREDICTED: Gallus gallus RNA binding motif protein 15 (RBM15), mRNA	Q96T37	929	0	RNA-binding protein 15	.	.	.	.	pfam07744	SPOC	SPOC domain. The SPOC (Spen paralogue and orthologue C-terminal) domain is involved in developmental signalling.	GO:0001569|patterning of blood vessels;GO:0000398|mRNA splicing, via spliceosome;GO:0045638|negative regulation of myeloid cell differentiation;GO:0060674|placenta blood vessel development;GO:0007221|positive regulation of transcription of Notch receptor target;GO:0048536|spleen development;GO:0060412|ventricular septum morphogenesis;GO:0016032|viral process;	GO:0031965|nuclear membrane;GO:0016607|nuclear speck;GO:0005654|nucleoplasm;	GO:0003676|nucleic acid binding;GO:0003723|RNA binding;	K13190
gene:ENSGALG00000000402	264	200	206	217	167	148	477	369	241.201	208	114	172	230	464	152	270	266	1.15877	0.212593	0.420195	0.736002	up	no	LOXL2	protein_coding	chr22:1351044-1386815:+	gi|761631394|ref|NP_001292097.1|	4066	0	lysyl oxidase homolog 2 precursor [Gallus gallus]	gi|761631393|ref|NM_001305168.1|	3553	0	Gallus gallus lysyl oxidase-like 2 (LOXL2), mRNA	E1C3U7	1521	0	Lysyl oxidase homolog 2	.	.	.	.	pfam01186	Lysyl_oxidase	Lysyl oxidase.	GO:0030199|collagen fibril organization;GO:0043542|endothelial cell migration;GO:0001935|endothelial cell proliferation;GO:0001837|epithelial to mesenchymal transition;GO:0070828|heterochromatin organization;GO:1902455|negative regulation of stem cell population maintenance;GO:0000122|negative regulation of transcription from RNA polymerase II promoter;GO:0045892|negative regulation of transcript…	GO:0005604|basement membrane;GO:0000785|chromatin;GO:0005783|endoplasmic reticulum;GO:0016020|membrane;GO:0005634|nucleus;	GO:0005507|copper ion binding;GO:0004720|protein-lysine 6-oxidase activity;GO:0005044|scavenger receptor activity;	.
gene:ENSGALG00000000404	891	832	936	798	545	1151	682	648	743.496	725	692	699	877	768	479	591	623	1.26122	0.334823	0.0424992	0.260527	up	no	COPS2	protein_coding	chr10:10883287-10904519:-	gi|930233139|ref|XP_005419688.2|	2226	0	PREDICTED: COP9 signalosome complex subunit 2 [Geospiza fortis]	gi|71896194|ref|NM_001031596.1|	1930	0	Gallus gallus COP9 signalosome subunit 2 (COPS2), mRNA	P61203	859	0	COP9 signalosome complex subunit 2	SPAC23G3.11	93.6	2.00E-19	COG5159	pfam01399	PCI	PCI domain. This domain has also been called the PINT motif (Proteasome, Int-6, Nip-1 and TRIP-15).	GO:0008283|cell proliferation;GO:1903507|negative regulation of nucleic acid-templated transcription;GO:0000122|negative regulation of transcription from RNA polymerase II promoter;GO:0030182|neuron differentiation;GO:0000338|protein deneddylation;GO:0035914|skeletal muscle cell differentiation;	GO:0008180|COP9 signalosome;GO:0005737|cytoplasm;GO:0005634|nucleus;	GO:0003714|transcription corepressor activity;	K12176
gene:ENSGALG00000000407	224	215	243	173	221	377	289	198	263.819	364	246	283	351	333	253	241	256	0.87882	-0.18636	0.254044	0.601845	down	no	LOC428319	protein_coding	chr28:646860-659632:-	gi|971435872|ref|XP_015155287.1|	1203	6.00E-160	PREDICTED: kelch-like protein 24 isoform X2 [Gallus gallus]	gi|971435871|ref|XM_015299801.1|	1099	0	PREDICTED: Gallus gallus kelch-like protein 23-like (LOC428319), transcript variant X2, mRNA	Q8NBE8	94	2.00E-19	Kelch-like protein 23	.	.	.	.	pfam13415	Kelch_3	Galactose oxidase, central domain.	GO:0016567|protein ubiquitination;	GO:0031463|Cul3-RING ubiquitin ligase complex;	.	K10460
gene:ENSGALG00000000409	657	683	850	569	788	722	765	639	741.319	749	850	718	777	797	791	794	833	0.951686	-0.0714419	0.436053	0.746687	down	no	CHMP7	protein_coding	chr22:1402211-1410592:-	gi|57529435|ref|NP_001006306.1|	1887	0	charged multivesicular body protein 7 [Gallus gallus]	gi|402692323|ref|NM_001006306.2|	2994	0	Gallus gallus charged multivesicular body protein 7 (CHMP7), mRNA	Q5ZJB7	731	0	Charged multivesicular body protein 7	.	.	.	.	pfam03357	Snf7	Snf7. This family of proteins are involved in protein sorting and transport from the endosome to the vacuole/lysosome in eukaryotic cells. Vacuoles/lysosomes play an important role in the degradation of both lipids and cellular proteins. In order to perform this degradative function, vacuoles/lysosomes contain numerous hydrolases which have been transported in the form of inactive precursors via …	GO:0000920|cell separation after cytokinesis;GO:0010458|exit from mitosis;GO:0045324|late endosome to vacuole transport;GO:0007080|mitotic metaphase plate congression;GO:0031468|nuclear envelope reassembly;GO:0071168|protein localization to chromatin;	GO:0000785|chromatin;GO:0005829|cytosol;GO:0000815|ESCRT III complex;GO:0005635|nuclear envelope;	GO:0008565|protein transporter activity;	K15053
gene:ENSGALG00000000410	513	396	383	565	430	521	573	425	462.339	350	475	468	330	416	588	460	586	1.09534	0.131372	0.329241	0.668173	up	no	TLK2	protein_coding	chr27:4774952-4815919:+	gi|971434918|ref|XP_004948580.2|	3914	0	PREDICTED: serine/threonine-protein kinase tousled-like 2 isoform X1 [Gallus gallus]	gi|971434917|ref|XM_004948523.2|	2461	0	PREDICTED: Gallus gallus tousled-like kinase 2 (TLK2), transcript variant X1, mRNA	Q86UE8	1334	0	Serine/threonine-protein kinase tousled-like 2	.	.	.	.	pfam00069	Pkinase	Protein kinase domain.	GO:0007049|cell cycle;GO:0006974|cellular response to DNA damage stimulus;GO:0071480|cellular response to gamma radiation;GO:0006325|chromatin organization;GO:0007059|chromosome segregation;GO:0035556|intracellular signal transduction;GO:0010507|negative regulation of autophagy;GO:0032435|negative regulation of proteasomal ubiquitin-dependent protein catabolic process;GO:0018105|peptidyl-serine p…	GO:0005882|intermediate filament;GO:0005634|nucleus;GO:0048471|perinuclear region of cytoplasm;	GO:0005524|ATP binding;GO:0004674|protein serine/threonine kinase activity;	K08864
gene:ENSGALG00000000417	41	27	20	31	40	31	57	43	38.8494	38	16	60	35	66	35	42	51	0.8901	-0.167961	0.509521	0.790002	down	no	SLC16A4	protein_coding	chr26:1413628-1422663:-	gi|513224402|ref|XP_004934929.1|	2320	0	PREDICTED: monocarboxylate transporter 5 [Gallus gallus]	gi|971434340|ref|XM_004934872.2|	1504	0	PREDICTED: Gallus gallus solute carrier family 16, member 4 (SLC16A4), mRNA	Q8R0M8	484	1.00E-162	Monocarboxylate transporter 5	.	.	.	.	pfam07690	MFS_1	Major Facilitator Superfamily.	GO:0015718|monocarboxylic acid transport;	GO:0005887|integral component of plasma membrane;	GO:0008028|monocarboxylic acid transmembrane transporter activity;GO:0015293|symporter activity;	K08181
gene:ENSGALG00000000419	326	235	342	210	390	270	265	226	328.34	377	441	351	320	467	453	319	340	0.777771	-0.362582	0.01051	0.122958	down	no	LAMTOR5	protein_coding	chr26:1424151-1426410:-	gi|284795259|ref|NP_001165357.1|	444	7.00E-53	ragulator complex protein LAMTOR5 [Gallus gallus]	gi|284795258|ref|NM_001171886.1|	616	0	Gallus gallus late endosomal/lysosomal adaptor, MAPK and MTOR activator 5 (LAMTOR5), mRNA	Q66X52	167	4.00E-51	Ragulator complex protein LAMTOR5	.	.	.	.	pfam02476	US2	US2 family. This is a family of unique short (US) region proteins from the herpesvirus strain. The US2 family have no known function.	GO:0071230|cellular response to amino acid stimulus;GO:0043154|negative regulation of cysteine-type endopeptidase activity involved in apoptotic process;GO:0032008|positive regulation of TOR signaling;GO:0061462|protein localization to lysosome;GO:0008361|regulation of cell size;GO:0019079|viral genome replication;	GO:0005764|lysosome;GO:0071986|Ragulator complex;	.	K16344
gene:ENSGALG00000000424	1119	714	860	766	465	1384	903	604	791.563	851	951	895	837	616	535	624	602	1.20659	0.27094	0.189129	0.527368	up	no	BNAS2	protein_coding	chr11:11429328-11442605:-	gi|48762474|dbj|BAD23797.1|	515	2.00E-57	BASH/BLNK N-terminal associated protein 2 [Gallus gallus]	gi|71143124|ref|NM_001001778.2|	2215	0	Gallus gallus CKLF-like MARVEL transmembrane domain containing 3 (CMTM3), mRNA	Q96MX0	157	2.00E-42	CKLF-like MARVEL transmembrane domain-containing protein 3	.	.	.	.	pfam01284	MARVEL	Membrane-associating domain. MARVEL domain-containing proteins are often found in lipid-associating proteins - such as Occludin and MAL family proteins. It may be part of the machinery of membrane apposition events, such as transport vesicle biogenesis.	GO:0006935|chemotaxis;GO:0050861|positive regulation of B cell receptor signaling pathway;	GO:0005737|cytoplasm;GO:0005615|extracellular space;GO:0016021|integral component of membrane;GO:0031965|nuclear membrane;	GO:0005125|cytokine activity;	.
gene:ENSGALG00000000430	627	646	786	738	580	678	638	636	583.234	489	553	426	660	523	410	464	504	1.40622	0.49182	3.08E-05	0.00343782	up	no	SPPL2B	protein_coding	chr28:659800-694959:+	gi|71896355|ref|NP_001026104.1|	3041	0	signal peptide peptidase-like 2B precursor [Gallus gallus]	gi|71896354|ref|NM_001030933.1|	5257	0	Gallus gallus signal peptide peptidase like 2B (SPPL2B), mRNA	Q5F383	1175	0	Signal peptide peptidase-like 2B	.	.	.	.	pfam04258	Peptidase_A22B	Signal peptide peptidase. The members of this family are membrane proteins. In some proteins this region is found associated with pfam02225. This family corresponds with Merops subfamily A22B, the type example of which is signal peptide peptidase. There is a sequence-similarity relationship with pfam01080.	GO:0006509|membrane protein ectodomain proteolysis;GO:0031293|membrane protein intracellular domain proteolysis;GO:0050776|regulation of immune response;	GO:0010008|endosome membrane;GO:0000139|Golgi membrane;GO:0030660|Golgi-associated vesicle membrane;GO:0071458|integral component of cytoplasmic side of endoplasmic reticulum membrane;GO:0071556|integral component of lumenal side of endoplasmic reticulum membrane;GO:0005765|lysosomal membrane;GO:0005886|plasma membrane;	GO:0042500|aspartic endopeptidase activity, intramembrane cleaving;GO:0042803|protein homodimerization activity;	K09597
gene:ENSGALG00000000433	78	58	60	127	88	93	117	60	76.531	61	97	60	29	68	73	106	58	1.29278	0.370475	0.124735	0.432378	up	no	TUBA4A	protein_coding	chr7:22205155-22208893:+	gi|971406568|ref|XP_003641692.2|	2340	0	PREDICTED: tubulin alpha-4A chain [Gallus gallus]	gi|971406567|ref|XM_003641644.3|	1337	0	PREDICTED: Gallus gallus tubulin alpha 4a (TUBA4A), mRNA	P09644	875	0	Tubulin alpha-5 chain	SPBC800.05c	714	0	COG5023	pfam03953	Tubulin_C	Tubulin C-terminal domain. This family includes the tubulin alpha, beta and gamma chains. Members of this family are involved in polymer formation. Tubulins are GTPases. FtsZ can polymerize into tubes, sheets, and rings in vitro and is ubiquitous in eubacteria and archaea. Tubulin is the major component of microtubules. (The FtsZ GTPases have been split into their won family).	GO:0007017|microtubule-based process;	GO:0005737|cytoplasm;GO:0005874|microtubule;	GO:0005525|GTP binding;GO:0003924|GTPase activity;GO:0005200|structural constituent of cytoskeleton;	.
gene:ENSGALG00000000436	135	121	147	102	215	105	184	145	173.3	218	222	167	191	239	227	158	246	0.729614	-0.454795	0.00321993	0.0625442	down	no	RABIF	protein_coding	chr26:522606-523803:+	gi|971433345|ref|XP_419250.4|	534	2.00E-64	PREDICTED: guanine nucleotide exchange factor MSS4 [Gallus gallus]	gi|971433344|ref|XM_419250.5|	511	0	PREDICTED: Gallus gallus RAB interacting factor (RABIF), mRNA	Q91X96	174	3.00E-52	Guanine nucleotide exchange factor MSS4	.	.	.	.	pfam04421	Mss4	Mss4 protein.	GO:0006892|post-Golgi vesicle-mediated transport;GO:0015031|protein transport;GO:0007264|small GTPase mediated signal transduction;	GO:0005829|cytosol;GO:0016020|membrane;	GO:0005085|guanyl-nucleotide exchange factor activity;GO:0008270|zinc ion binding;	.
gene:ENSGALG00000000438	433	344	511	489	284	572	383	384	407.124	380	581	408	509	510	224	298	231	1.14608	0.196709	0.363469	0.695432	up	no	ERMP1	protein_coding	chrZ:27771796-27786843:-	gi|363744402|ref|XP_424271.3|	3678	0	PREDICTED: endoplasmic reticulum metallopeptidase 1 [Gallus gallus]	gi|971438805|ref|XM_424271.5|	2418	0	PREDICTED: Gallus gallus endoplasmic reticulum metallopeptidase 1 (ERMP1), mRNA	Q7Z2K6	1092	0	Endoplasmic reticulum metallopeptidase 1	SPCC1259.02c	164	4.00E-41	COG2234	pfam04389	Peptidase_M28	Peptidase family M28.	.	GO:0005789|endoplasmic reticulum membrane;GO:0016021|integral component of membrane;GO:0016020|membrane;	GO:0046872|metal ion binding;GO:0008237|metallopeptidase activity;	.
gene:ENSGALG00000000442	5	4	3	3	6	6	5	4	6.22387	8	5	3	7	13	12	12	6	0.577689	-0.791635	0.0591773	NA	down	no	KCNA2	protein_coding	chr26:1469306-1471568:-	gi|45383239|ref|NP_989794.1|	2343	0	potassium voltage-gated channel subfamily A member 2 [Gallus gallus]	gi|45383238|ref|NM_204463.1|	2263	0	Gallus gallus potassium voltage-gated channel, shaker-related subfamily, member 2 (KCNA2), mRNA	P16389	885	0	Potassium voltage-gated channel subfamily A member 2	DR0830	67.4	2.00E-11	COG1226	pfam02214	BTB_2	BTB/POZ domain. In voltage-gated K+ channels this domain is responsible for subfamily-specific assembly of alpha-subunits into functional tetrameric channels. In KCTD1 this domain functions as a transcriptional repressor. It also mediates homomultimerization of KCTD1 and interaction of KCTD1 with the transcription factor AP-2-alpha.	GO:0019228|neuronal action potential;GO:0021633|optic nerve structural organization;GO:0071805|potassium ion transmembrane transport;GO:0006813|potassium ion transport;GO:0051260|protein homooligomerization;GO:0045188|regulation of circadian sleep/wake cycle, non-REM sleep;GO:0014059|regulation of dopamine secretion;GO:0034765|regulation of ion transmembrane transport;GO:0019233|sensory perceptio…	GO:0030424|axon;GO:0043679|axon terminus;GO:0030425|dendrite;GO:0005789|endoplasmic reticulum membrane;GO:0005887|integral component of plasma membrane;GO:0044224|juxtaparanode region of axon;GO:0030027|lamellipodium;GO:0031258|lamellipodium membrane;GO:0032809|neuronal cell body membrane;GO:0033010|paranodal junction;GO:0043204|perikaryon;GO:0005886|plasma membrane;GO:0042734|presynaptic membran…	GO:0005251|delayed rectifier potassium channel activity;GO:0019894|kinesin binding;GO:0015271|outward rectifier potassium channel activity;GO:0005267|potassium channel activity;GO:0005249|voltage-gated potassium channel activity;	K04875
gene:ENSGALG00000000451	0	1	1	3	0	0	4	0	1.09058	0	0	2	2	5	0	0	0	1.07143	0.0995417	0.941195	NA	up	no	MEIG1	protein_coding	chr1:8003807-8010070:+	gi|692314721|ref|NP_001289043.1|	647	1.00E-79	meiosis expressed gene 1 protein homolog [Gallus gallus]	gi|733868163|ref|XM_010716167.1|	1027	0	PREDICTED: Meleagris gallopavo meiosis/spermiogenesis associated 1 (MEIG1), transcript variant X1, mRNA	Q5JSS6	139	4.00E-38	Meiosis expressed gene 1 protein homolog	.	.	.	.	pfam15163	Meiosis_expr	Meiosis-expressed. This family of proteins is essential for spermiogenesis.	GO:0030154|cell differentiation;GO:0007283|spermatogenesis;	GO:0005634|nucleus;	.	.
gene:ENSGALG00000000452	420	310	246	203	300	231	328	234	279.352	205	343	348	121	304	425	229	279	1.05803	0.0813845	0.69797	0.891357	up	no	TNFRSF10B	protein_coding	chr22:1415487-1422100:+	gi|971429754|ref|XP_015152779.1|	2165	0	PREDICTED: tumor necrosis factor receptor superfamily member 10B isoform X1 [Gallus gallus]	gi|971429753|ref|XM_015297293.1|	1385	0	PREDICTED: Gallus gallus tumor necrosis factor receptor superfamily, member 10b (TNFRSF10B), transcript variant X1, mRNA	O14763	87	1.00E-16	Tumor necrosis factor receptor superfamily member 10B	.	.	.	.	pfam00531	Death	Death domain.	GO:0006919|activation of cysteine-type endopeptidase activity involved in apoptotic process;GO:0007250|activation of NF-kappaB-inducing kinase activity;GO:0006915|apoptotic process;GO:0007166|cell surface receptor signaling pathway;GO:0071260|cellular response to mechanical stimulus;GO:0008625|extrinsic apoptotic signaling pathway via death domain receptors;GO:0006955|immune response;GO:0006954|i…	GO:0009986|cell surface;GO:0005887|integral component of plasma membrane;GO:0005622|intracellular;GO:0005886|plasma membrane;	GO:0038023|signaling receptor activity;GO:0045569|TRAIL binding;GO:0005031|tumor necrosis factor-activated receptor activity;	K04722
gene:ENSGALG00000000458	6	12	4	5	14	5	1	2	5.74147	8	4	4	5	5	8	4	5	1.20834	0.273026	0.577804	NA	up	no	TMPRSS9	protein_coding	chr28:710915-722418:+	gi|971435869|ref|XP_004948709.2|	5420	0	PREDICTED: transmembrane protease serine 9 isoform X2 [Gallus gallus]	gi|971435868|ref|XM_004948652.2|	3209	0	PREDICTED: Gallus gallus transmembrane protease, serine 9 (TMPRSS9), transcript variant X2, mRNA	P69526	1210	0	Transmembrane protease serine 9	VC1649	115	7.00E-26	COG5640	pfam00089	Trypsin	Trypsin.	.	GO:0005887|integral component of plasma membrane;	GO:0004252|serine-type endopeptidase activity;	K09640
gene:ENSGALG00000000461	259	281	185	171	339	182	469	315	357.934	528	104	192	549	523	510	493	777	0.634829	-0.655561	0.0277738	0.206735	down	no	MRC2	protein_coding	chr27:4832151-4845337:+	gi|971434914|ref|XP_015154875.1|	7296	0	PREDICTED: C-type mannose receptor 2 [Gallus gallus]	gi|971434913|ref|XM_015299389.1|	4170	0	PREDICTED: Gallus gallus mannose receptor, C type 2 (MRC2), mRNA	Q9UBG0	2165	0	C-type mannose receptor 2	.	.	.	.	pfam00059	Lectin_C	Lectin C-type domain. This family includes both long and short form C-type	GO:0030574|collagen catabolic process;GO:0006897|endocytosis;GO:0001649|osteoblast differentiation;	GO:0005925|focal adhesion;GO:0005887|integral component of plasma membrane;GO:0016020|membrane;	GO:0030246|carbohydrate binding;GO:0005518|collagen binding;GO:0004888|transmembrane signaling receptor activity;	K06560
gene:ENSGALG00000000466	111	86	90	107	171	121	132	57	112.733	103	118	86	86	101	218	106	141	0.960576	-0.0580285	0.787627	0.928064	down	no	LCK	protein_coding	chr23:5273969-5292034:-	gi|363742310|ref|XP_427615.3|	2714	0	PREDICTED: proto-oncogene tyrosine-protein kinase LCK isoform X1 [Gallus gallus]	gi|7576242|emb|X60380.1|	3959	0	G.gallus tk1 mRNA for protein tyrosine kinase p56tk1	P42683	1043	0	Proto-oncogene tyrosine-protein kinase LCK	YNL330c	543	3.00E-179	COG0123	pfam07714	Pkinase_Tyr	Protein tyrosine kinase.	GO:0006919|activation of cysteine-type endopeptidase activity involved in apoptotic process;GO:0050853|B cell receptor signaling pathway;GO:0016477|cell migration;GO:0006882|cellular zinc ion homeostasis;GO:0045087|innate immune response;GO:0038083|peptidyl-tyrosine autophosphorylation;GO:2001244|positive regulation of intrinsic apoptotic signaling pathway;GO:0050870|positive regulation of T cell…	GO:0031234|extrinsic component of cytoplasmic side of plasma membrane;GO:0045121|membrane raft;GO:0000242|pericentriolar material;	GO:0005524|ATP binding;GO:0004715|non-membrane spanning protein tyrosine kinase activity;GO:0004722|protein serine/threonine phosphatase activity;GO:0004713|protein tyrosine kinase activity;GO:0042169|SH2 domain binding;GO:0005102|receptor binding;	.
gene:ENSGALG00000000469	0	1	1	0	0	0	0	0	0.134789	0	0	0	0	0	0	0	0	1.74458	0.802879	0.793055	NA	up	no	ADRA1A	protein_coding	chr22:5083582-5098900:+	gi|971430239|ref|XP_015152983.1|	2260	0	PREDICTED: alpha-1A adrenergic receptor [Gallus gallus]	gi|971430238|ref|XM_015297497.1|	2142	0	PREDICTED: Gallus gallus adrenoceptor alpha 1A (ADRA1A), mRNA	O02824	673	0	Alpha-1A adrenergic receptor	.	.	.	.	pfam00001	7tm_1	7 transmembrane receptor (rhodopsin family). This family contains, amongst other G-protein-coupled receptors (GCPRs), members of the opsin family, which have been considered to be typical members of the rhodopsin superfamily. They share several motifs, mainly the seven transmembrane helices, GCPRs of the rhodopsin superfamily. All opsins bind a chromophore, such as 11-cis-retinal. The function of…	GO:0043410|positive regulation of MAPK cascade;GO:0055117|regulation of cardiac muscle contraction;GO:0019229|regulation of vasoconstriction;	GO:0005901|caveola;GO:0005737|cytoplasm;GO:0016021|integral component of membrane;GO:0031965|nuclear membrane;GO:0005634|nucleus;GO:0005886|plasma membrane;	GO:0004937|alpha1-adrenergic receptor activity;GO:0046982|protein heterodimerization activity;	K04135
gene:ENSGALG00000000470	478	308	586	466	380	576	527	577	434.645	364	475	443	493	466	227	241	381	1.33564	0.417533	0.0262595	0.200827	up	no	LMNB2	protein_coding	chr28:729616-757180:-	gi|45384202|ref|NP_990616.1|	2499	0	lamin-B2 [Gallus gallus]	gi|1003993002|ref|XM_015886133.1|	2617	0	PREDICTED: Coturnix japonica lamin B2 (LMNB2), mRNA	P14732	956	0	Lamin-B2	.	.	.	.	pfam00038	Filament	Intermediate filament protein.	.	GO:0005882|intermediate filament;GO:0005637|nuclear inner membrane;	GO:0005198|structural molecule activity;	K07611
gene:ENSGALG00000000474	1933	1633	2250	1321	1687	1540	1490	1314	1934.9	2327	1857	1768	2357	3168	2566	2000	2240	0.765344	-0.38582	0.00440514	0.0746808	down	no	RPL36	protein_coding	chr28:770201-772981:+	gi|45383832|ref|NP_989471.1|	482	1.00E-59	60S ribosomal protein L36 [Gallus gallus]	gi|971435553|ref|XM_015299662.1|	434	0	PREDICTED: Gallus gallus ribosomal protein L36 (RPL36), transcript variant X1, mRNA	Q98TF6	190	4.00E-61	60S ribosomal protein L36	SPCC970.05	97.4	1.00E-25	COG5051	pfam01158	Ribosomal_L36e	Ribosomal protein L36e.	GO:0002181|cytoplasmic translation;	GO:0022625|cytosolic large ribosomal subunit;GO:0005730|nucleolus;GO:0042788|polysomal ribosome;	GO:0003723|RNA binding;GO:0003735|structural constituent of ribosome;	K02920
gene:ENSGALG00000000476	27	13	21	18	22	19	91	23	31.308	20	7	20	45	65	54	52	21	0.860605	-0.216578	0.600134	0.84127	down	no	LRRTM4	protein_coding	chr22:4410028-4620737:-	gi|363742183|ref|XP_417690.3|	3057	0	PREDICTED: leucine-rich repeat transmembrane neuronal protein 4 isoform X1 [Gallus gallus]	gi|971430231|ref|XM_004947640.2|	2608	0	PREDICTED: Gallus gallus leucine rich repeat transmembrane neuronal 4 (LRRTM4), transcript variant X3, mRNA	Q86VH4	1031	0	Leucine-rich repeat transmembrane neuronal protein 4	SPy1798	94.7	1.00E-18	COG4886	pfam13855	LRR_8	Leucine rich repeat.	GO:0019221|cytokine-mediated signaling pathway;GO:0046426|negative regulation of JAK-STAT cascade;GO:0006469|negative regulation of protein kinase activity;	GO:0030054|cell junction;GO:0005737|cytoplasm;GO:0016021|integral component of membrane;GO:0045211|postsynaptic membrane;	GO:0004860|protein kinase inhibitor activity;	.
gene:ENSGALG00000000478	17	13	22	19	25	23	40	30	22.4888	18	10	17	18	23	17	24	50	1.13442	0.181951	0.546459	0.812249	up	no	TANC2	protein_coding	chr27:4897150-5049377:+	gi|971434889|ref|XP_015154866.1|	10156	0	PREDICTED: protein TANC2 isoform X2 [Gallus gallus]	gi|971434888|ref|XM_015299380.1|	6447	0	PREDICTED: Gallus gallus tetratricopeptide repeat, ankyrin repeat and coiled-coil containing 2 (TANC2), transcript variant X4, mRNA	Q9HCD6	3455	0	Protein TANC2	all2748	155	7.00E-39	COG0666	pfam12796	Ank_2	Ankyrin repeats (3 copies).	GO:0001701|in utero embryonic development;	.	.	.
gene:ENSGALG00000000497	3	0	0	2	3	2	4	2	2.05646	1	0	3	5	3	2	2	2	0.932104	-0.101438	0.888595	NA	down	no	C26H6ORF222	protein_coding	chr26:1533127-1536766:-	gi|971434333|ref|XP_004934936.2|	1920	0	PREDICTED: apoptosis facilitator Bcl-2-like protein 14 isoform X2 [Gallus gallus]	gi|971434332|ref|XM_004934879.2|	1224	0	PREDICTED: Gallus gallus chromosome 26 open reading frame, human C6orf222 (C26H6ORF222), transcript variant X2, mRNA	Q9CPT0	85.1	5.00E-17	Apoptosis facilitator Bcl-2-like protein 14	.	.	.	.	pfam06393	BID	BH3 interacting domain (BID). BID is a member of the BCL-2 superfamily of proteins are key regulators of programmed cell death, hence this family is related to pfam00452. BID is a pro-apoptotic member of the Bcl-2 superfamily and as such posses the ability to target intracellular membranes and contains the BH3 death domain. The activity of BID is regulated by a Caspase 8-mediated cleavage event, …	GO:0006915|apoptotic process;GO:2001238|positive regulation of extrinsic apoptotic signaling pathway;	GO:0005829|cytosol;GO:0043229|intracellular organelle;	GO:0019901|protein kinase binding;	.
gene:ENSGALG00000000498	3	8	3	0	15	50	16	33	13.7082	7	15	3	16	19	2	17	13	1.50019	0.585144	0.358654	0.692491	up	no	ACE	protein_coding	chr27:5066557-5082805:+	gi|268370291|ref|NP_001161204.1|	6598	0	angiotensin-converting enzyme precursor [Gallus gallus]	gi|268370290|ref|NM_001167732.1|	4539	0	Gallus gallus angiotensin I converting enzyme (ACE), mRNA	Q10751	2392	0	Angiotensin-converting enzyme (Fragment)	.	.	.	.	pfam01401	Peptidase_M2	Angiotensin-converting enzyme. Members of this family are dipeptidyl carboxydipeptidases (cleave carboxyl dipeptides) and most notably convert angiotensin I to angiotensin II. Many members of this family contain a tandem duplication of the 600 amino acid peptidase domain, both of these are catalytically active. Most members are secreted membrane bound ectoenzymes.	GO:0008283|cell proliferation;GO:0060319|primitive erythrocyte differentiation;	GO:0016021|integral component of membrane;	GO:0004180|carboxypeptidase activity;GO:0008239|dipeptidyl-peptidase activity;GO:0008237|metallopeptidase activity;GO:0008241|peptidyl-dipeptidase activity;GO:0008270|zinc ion binding;	.
gene:ENSGALG00000000504	65	24	34	43	54	64	54	51	55.5007	66	34	162	65	43	68	56	11	0.794444	-0.331982	0.358686	0.692491	down	no	ETV7	protein_coding	chr26:1539943-1544102:-	gi|513224445|ref|XP_004934939.1|	1595	0	PREDICTED: transcription factor ETV7 isoform X2 [Gallus gallus]	gi|971434326|ref|XM_004934882.2|	962	0	PREDICTED: Gallus gallus ets variant 7 (ETV7), transcript variant X2, mRNA	Q9Y603	325	3.00E-107	Transcription factor ETV7	.	.	.	.	pfam00178	Ets	Ets-domain.	GO:0009887|organ morphogenesis;GO:0030154|cell differentiation;GO:0000122|negative regulation of transcription from RNA polymerase II promoter;GO:0006366|transcription from RNA polymerase II promoter;	GO:0005654|nucleoplasm;GO:0005634|nucleus;	GO:0000977|RNA polymerase II regulatory region sequence-specific DNA binding;GO:0000981|RNA polymerase II transcription factor activity, sequence-specific DNA binding;GO:0001227|transcriptional repressor activity, RNA polymerase II transcription regulatory region sequence-specific binding;	K03211
gene:ENSGALG00000000505	0	0	0	0	0	2	0	0	0.129336	0	0	0	0	0	0	0	0	1.74458	0.802879	0.793055	NA	up	no	KCNH6	protein_coding	chr27:5090432-5118510:+	gi|971434743|ref|XP_015154796.1|	5522	0	PREDICTED: potassium voltage-gated channel subfamily H member 2 isoform X2 [Gallus gallus]	gi|971434742|ref|XM_015299310.1|	4356	0	PREDICTED: Gallus gallus potassium voltage-gated channel, subfamily H (eag-related), member 6 (KCNH6), transcript variant X2, mRNA	Q9PT84	1748	0	Potassium voltage-gated channel subfamily H member 6	CC0285_1	76.6	4.00E-14	COG2202	pfam13426	PAS_9	PAS domain.	GO:0086091|regulation of heart rate by cardiac conduction;GO:0034765|regulation of ion transmembrane transport;GO:0042391|regulation of membrane potential;	GO:0005887|integral component of plasma membrane;	GO:0005249|voltage-gated potassium channel activity;	.
gene:ENSGALG00000000507	6	2	4	7	3	1	7	3	3.73203	2	7	0	7	0	4	0	8	1.24566	0.31691	0.646541	NA	up	no	CPNE7	protein_coding	chr11:18738378-18745111:+	gi|513203930|ref|XP_414211.4|	2782	0	PREDICTED: copine-7 [Gallus gallus]	gi|971415138|ref|XM_414211.5|	1325	0	PREDICTED: Gallus gallus copine VII (CPNE7), mRNA	H1UBN0	900	0	Copine-7	.	.	.	.	pfam07002	Copine	Copine. This family represents a conserved region approximately 180 residues long within eukaryotic copines. Copines are Ca(2+)-dependent phospholipid-binding proteins that are thought to be involved in membrane-trafficking, and may also be involved in cell division and growth.	GO:0071277|cellular response to calcium ion;	GO:0005737|cytoplasm;GO:0005634|nucleus;GO:0005886|plasma membrane;	.	.
gene:ENSGALG00000000510	214	158	207	212	202	217	204	225	189.973	140	185	195	236	206	106	171	185	1.22032	0.287265	0.0451273	0.266615	up	no	DCAF7	protein_coding	chr27:5119774-5135568:+	gi|440890867|gb|ELR44950.1|	1857	0	DDB1- and CUL4-associated factor 7, partial [Bos mutus]	gi|118405185|ref|NM_001079504.1|	3836	0	Gallus gallus DDB1 and CUL4 associated factor 7 (DCAF7), mRNA	P61963	718	0	DDB1- and CUL4-associated factor 7	.	.	.	.	pfam00400	WD40	WD domain, G-beta repeat.	GO:0007275|multicellular organismal development;GO:0016567|protein ubiquitination;	GO:0080008|Cul4-RING E3 ubiquitin ligase complex;GO:0005829|cytosol;GO:0016604|nuclear body;GO:0016363|nuclear matrix;GO:0005654|nucleoplasm;GO:0005634|nucleus;GO:0032991|macromolecular complex;	.	K11805
gene:ENSGALG00000000511	413	442	429	308	340	378	347	353	394.472	395	392	481	567	473	320	383	344	0.951442	-0.0718122	0.604386	0.843815	down	no	KCTD20	protein_coding	chr26:1544510-1563320:+	gi|971434312|ref|XP_015154627.1|	2326	0	PREDICTED: BTB/POZ domain-containing protein KCTD20 isoform X1 [Gallus gallus]	gi|971434320|ref|XM_015299144.1|	3790	0	PREDICTED: Gallus gallus potassium channel tetramerization domain containing 20 (KCTD20), transcript variant X7, mRNA	Q7Z5Y7	644	0	BTB/POZ domain-containing protein KCTD20	.	.	.	.	pfam02214	BTB_2	BTB/POZ domain. In voltage-gated K+ channels this domain is responsible for subfamily-specific assembly of alpha-subunits into functional tetrameric channels. In KCTD1 this domain functions as a transcriptional repressor. It also mediates homomultimerization of KCTD1 and interaction of KCTD1 with the transcription factor AP-2-alpha.	GO:0042327|positive regulation of phosphorylation;	GO:0005737|cytoplasm;	.	.
gene:ENSGALG00000000513	196	133	135	150	215	187	145	171	171.389	166	169	163	140	165	233	179	229	0.975016	-0.0365027	0.791487	0.929331	down	no	ZNF276	protein_coding	chr11:18771553-18778212:+	gi|513203964|ref|XP_414213.3|	2972	0	PREDICTED: zinc finger protein 276 [Gallus gallus]	gi|971415160|ref|XM_414213.5|	1899	0	PREDICTED: Gallus gallus zinc finger protein 276 (ZNF276), mRNA	Q8N554	665	0	Zinc finger protein 276	.	.	.	.	pfam00096	zf-C2H2	Zinc finger, C2H2 type. The C2H2 zinc finger is the classical zinc finger domain. The two conserved cysteines and histidines co-ordinate a zinc ion. The following pattern describes the zinc finger. #-X-C-X(1-5)-C-X3-#-X5-#-X2-H-X(3-6)-[H/C] Where X can be any amino acid, and numbers in brackets indicate the number of residues. The positions marked # are those that are important for the stable fol…	GO:0006351|transcription, DNA-templated;	GO:0000777|condensed chromosome kinetochore;GO:0000776|kinetochore;GO:0005634|nucleus;	GO:0003677|DNA binding;GO:0000981|RNA polymerase II transcription factor activity, sequence-specific DNA binding;GO:0008270|zinc ion binding;	.
gene:ENSGALG00000000516	171	83	67	52	76	108	108	112	86.6932	96	109	89	43	71	86	52	75	1.30197	0.380701	0.109468	0.409675	up	no	FANCA	protein_coding	chr11:18778749-18811706:-	gi|971414890|ref|XP_015148058.1|	7183	0	PREDICTED: Fanconi anemia group A protein isoform X4 [Gallus gallus]	gi|971414889|ref|XM_015292572.1|	4345	0	PREDICTED: Gallus gallus Fanconi anemia, complementation group A (FANCA), transcript variant X4, mRNA	O15360	1215	0	Fanconi anemia group A protein	.	.	.	.	pfam03511	Fanconi_A	Fanconi anaemia group A protein.	GO:0006281|DNA repair;GO:0008585|female gonad development;GO:0036297|interstrand cross-link repair;GO:0008584|male gonad development;GO:0007140|male meiosis;GO:0065003|macromolecular complex assembly;GO:2000348|regulation of CD40 signaling pathway;GO:0042127|regulation of cell proliferation;GO:0051090|regulation of sequence-specific DNA binding transcription factor activity;GO:0050727|regulation …	GO:0005737|cytoplasm;GO:0043240|Fanconi anaemia nuclear complex;GO:0005654|nucleoplasm;GO:0005634|nucleus;	.	K10888
gene:ENSGALG00000000518	209	177	202	203	289	189	274	215	234.12	199	260	193	189	215	366	292	331	0.908688	-0.138143	0.375616	0.702671	down	no	KLHL12	protein_coding	chr26:510087-522316:+	gi|541994298|ref|XP_005447275.1|	2983	0	PREDICTED: kelch-like protein 12 isoform X1 [Falco cherrug]	gi|971433274|ref|XM_015298734.1|	3154	0	PREDICTED: Gallus gallus kelch-like family member 12 (KLHL12), mRNA	Q53G59	1115	0	Kelch-like protein 12	.	.	.	.	pfam07707	BACK	BTB And C-terminal Kelch. This domain is found associated with pfam00651 and pfam01344. The BACK domain is found juxtaposed to the BTB domain; they are separated by as little as two residues. This family appears to be closely related to the BTB domain (Finn RD, personal observation).	GO:0048208|COPII vesicle coating;GO:0006888|ER to Golgi vesicle-mediated transport;GO:0090090|negative regulation of canonical Wnt signaling pathway;GO:0014032|neural crest cell development;GO:0014029|neural crest formation;GO:0006513|protein monoubiquitination;GO:0016055|Wnt signaling pathway;	GO:0030127|COPII vesicle coat;GO:0030134|ER to Golgi transport vesicle;GO:0031463|Cul3-RING ubiquitin ligase complex;GO:0005829|cytosol;GO:0000139|Golgi membrane;GO:0043231|intracellular membrane-bounded organelle;GO:0005815|microtubule organizing center;	GO:0042802|identical protein binding;	K10450
gene:ENSGALG00000000521	779	1084	568	723	820	625	812	926	713.409	769	602	718	356	375	1127	502	633	1.31618	0.396352	0.0758076	0.34153	up	no	SPIRE2	protein_coding	chr11:18813764-18819623:+	gi|971415148|ref|XP_414215.4|	2721	0	PREDICTED: protein spire homolog 2 isoform X1 [Gallus gallus]	gi|971415149|ref|XM_015292677.1|	1724	0	PREDICTED: Gallus gallus spire-type actin nucleation factor 2 (SPIRE2), transcript variant X2, mRNA	Q8WWL2	674	0	Protein spire homolog 2	.	.	.	.	pfam13801	Metal_resist	Heavy-metal resistance. This is a metal-binding protein which is involved in resistance to heavy-metal ions. The protein forms a four-helix hooked hairpin, consisting of two long alpha helices each flanked by a shorter alpha helix. It binds a metal ion in a type-2 like centre. It contains two copies of an LTXXQ motif.	GO:0030036|actin cytoskeleton organization;GO:0045010|actin nucleation;GO:0036089|cleavage furrow formation;GO:0051295|establishment of meiotic spindle localization;GO:0070649|formin-nucleated actin cable assembly;GO:0046907|intracellular transport;GO:0040038|polar body extrusion after meiotic divisions;GO:0015031|protein transport;GO:0016192|vesicle-mediated transport;	GO:0005938|cell cortex;GO:0032154|cleavage furrow;GO:0030659|cytoplasmic vesicle membrane;GO:0005856|cytoskeleton;GO:0005829|cytosol;GO:0048471|perinuclear region of cytoplasm;	GO:0003779|actin binding;	K02098
gene:ENSGALG00000000523	462	433	550	522	398	537	437	500	472.093	432	458	460	653	489	382	443	448	1.08453	0.117076	0.349004	0.684538	up	no	STK38	protein_coding	chr26:1565335-1575057:-	gi|686588781|ref|XP_009288872.1|	2517	0	PREDICTED: serine/threonine-protein kinase 38 [Aptenodytes forsteri]	gi|971434309|ref|XM_015299139.1|	2908	0	PREDICTED: Gallus gallus serine/threonine kinase 38 (STK38), transcript variant X2, mRNA	Q5R8M1	956	0	Serine/threonine-protein kinase 38	.	.	.	.	pfam00069	Pkinase	Protein kinase domain.	GO:0035556|intracellular signal transduction;GO:0043407|negative regulation of MAP kinase activity;	GO:0005737|cytoplasm;GO:0005829|cytosol;GO:0005634|nucleus;	GO:0005524|ATP binding;GO:0000287|magnesium ion binding;GO:0031435|mitogen-activated protein kinase kinase kinase binding;GO:0004674|protein serine/threonine kinase activity;	K08790
gene:ENSGALG00000000525	315	240	274	348	258	295	371	302	289.181	232	234	234	297	315	321	343	300	1.11879	0.161938	0.149661	0.473701	up	no	MAP3K3	protein_coding	chr27:5141419-5180131:+	gi|971434872|ref|XP_015154861.1|	3834	0	PREDICTED: mitogen-activated protein kinase kinase kinase 3 isoform X1 [Gallus gallus]	gi|971434871|ref|XM_015299375.1|	5365	0	PREDICTED: Gallus gallus mitogen-activated protein kinase kinase kinase 3 (MAP3K3), transcript variant X1, mRNA	Q99759	1072	0	Mitogen-activated protein kinase kinase kinase 3	.	.	.	.	pfam00069	Pkinase	Protein kinase domain.	GO:0032147|activation of protein kinase activity;GO:0001568|blood vessel development;GO:0070498|interleukin-1-mediated signaling pathway;GO:0035556|intracellular signal transduction;GO:0000165|MAPK cascade;GO:2000773|negative regulation of cellular senescence;GO:0090050|positive regulation of cell migration involved in sprouting angiogenesis;GO:0071864|positive regulation of cell proliferation in…	GO:0005737|cytoplasm;GO:0005829|cytosol;	GO:0005524|ATP binding;GO:0004709|MAP kinase kinase kinase activity;GO:0046872|metal ion binding;GO:0004672|protein kinase activity;GO:0004674|protein serine/threonine kinase activity;	K04421
gene:ENSGALG00000000528	37	48	41	42	73	44	66	56	52.1164	43	52	50	41	61	71	64	55	0.985528	-0.0210315	0.908165	0.970538	down	no	DBNDD1	protein_coding	chr11:18849334-18852939:-	gi|971415182|ref|XP_015148174.1|	651	2.00E-76	PREDICTED: dysbindin domain-containing protein 1 isoform X6 [Gallus gallus]	gi|971415183|ref|XM_015292689.1|	777	0	PREDICTED: Gallus gallus dysbindin (dystrobrevin binding protein 1) domain containing 1 (DBNDD1), transcript variant X8, mRNA	Q9H9R9	171	1.00E-47	Dysbindin domain-containing protein 1	.	.	.	.	pfam04440	Dysbindin	Dysbindin (Dystrobrevin binding protein 1). Dysbindin is an evolutionary conserved 40-kDa coiled-coil-containing protein that binds to alpha- and beta-dystrobrevin in muscle and brain. Dystrophin and alpha-dystrobrevin are co-immunoprecipitated with dysbindin, indicating that dysbindin is DPC-associated in muscle. Dysbindin co-localizes with alpha-dystrobrevin at the sarcolemma and is up-regulate…	GO:0031175|neuron projection development;	GO:0030672|synaptic vesicle membrane;	.	.
gene:ENSGALG00000000529	139	100	124	113	114	144	157	126	149.352	225	117	168	227	132	233	135	168	0.761578	-0.392936	0.0197113	0.172146	down	no	LIMD2	protein_coding	chr27:5186052-5190752:-	gi|53136868|emb|CAG32763.1|	775	9.00E-100	hypothetical protein RCJMB04_35e5 [Gallus gallus]	gi|53136867|emb|AJ721104.1|	1113	0	Gallus gallus mRNA for hypothetical protein, clone 35e5	Q4KM31	230	4.00E-73	LIM domain-containing protein 2	.	.	.	.	pfam00412	LIM	LIM domain. This family represents two copies of the LIM structural domain.	.	GO:0005737|cytoplasm;GO:0005634|nucleus;	GO:0046872|metal ion binding;	.
gene:ENSGALG00000000533	909	769	1004	807	807	904	895	963	997.345	934	1103	1200	1005	1161	1178	1302	1209	0.822867	-0.281269	0.00276672	0.0575114	down	no	SRSF3	protein_coding	chr26:1584188-1590134:+	gi|847086808|ref|XP_012815513.1|	470	1.00E-52	PREDICTED: serine/arginine-rich splicing factor 3 isoform X1 [Xenopus tropicalis]	gi|307078118|ref|NM_001195554.1|	1408	0	Gallus gallus serine/arginine-rich splicing factor 3 (SRSF3), mRNA	P84104	182	5.00E-53	Serine/arginine-rich splicing factor 3	.	.	.	.	pfam00076	RRM_1	RNA recognition motif. (a.k.a. RRM, RBD, or RNP domain). The RRM motif is probably diagnostic of an RNA binding protein. RRMs are found in a variety of RNA binding proteins, including various hnRNP proteins, proteins implicated in regulation of alternative splicing, and protein components of snRNPs. The motif also appears in a few single stranded DNA binding proteins. The RRM structure consists o…	GO:1990830|cellular response to leukemia inhibitory factor;GO:0008286|insulin receptor signaling pathway;GO:0006397|mRNA processing;GO:0051028|mRNA transport;GO:0048024|regulation of mRNA splicing, via spliceosome;GO:0008380|RNA splicing;	GO:0005737|cytoplasm;GO:0016607|nuclear speck;GO:0005634|nucleus;	GO:0043274|phospholipase binding;GO:0003723|RNA binding;GO:1990825|sequence-specific mRNA binding;	K12892
gene:ENSGALG00000000535	346	308	420	316	355	360	438	307	357.365	305	400	425	417	274	256	391	455	1.02815	0.0400571	0.775377	0.922727	up	no	ERRFI1	protein_coding	chr21:255925-259437:+	gi|971428998|ref|XP_015152486.1|	2152	0	PREDICTED: ERBB receptor feedback inhibitor 1 [Gallus gallus]	gi|971428999|ref|XM_015297001.1|	2836	0	PREDICTED: Gallus gallus ERBB receptor feedback inhibitor 1 (ERRFI1), transcript variant X2, mRNA	Q9UJM3	481	2.00E-158	ERBB receptor feedback inhibitor 1	.	.	.	.	pfam11555	Inhibitor_Mig-6	EGFR receptor inhibitor Mig-6. When the kinase domain of EGFR binds to segment one of Mitogen induced gene 6 (Mig-6), EGFR becomes inactive due to the conformation it adopts which is Src/CDK like. The binding of the two proteins prevents EGFR acting as a cyclin-like activator for other kinase domains.The structure of Mig-6(1) consists of alpha helices-G and -H with a polar surface and hydrophobic…	GO:0071474|cellular hyperosmotic response;GO:0071549|cellular response to dexamethasone stimulus;GO:0071364|cellular response to epidermal growth factor stimulus;GO:0032869|cellular response to insulin stimulus;GO:0036120|cellular response to platelet-derived growth factor stimulus;GO:0048286|lung alveolus development;GO:0060428|lung epithelium development;GO:0060426|lung vasculature development;…	GO:0005737|cytoplasm;GO:0005829|cytosol;GO:0031234|extrinsic component of cytoplasmic side of plasma membrane;GO:0005634|nucleus;	GO:0005096|GTPase activator activity;GO:0019901|protein kinase binding;GO:0017124|SH3 domain binding;GO:0031267|small GTPase binding;	.
gene:ENSGALG00000000538	155	154	137	141	141	155	142	131	154.927	157	172	128	133	193	200	198	170	0.907057	-0.140735	0.23961	0.587371	down	no	RNF113A	protein_coding	chr27:5196842-5203338:+	gi|52138685|ref|NP_001004396.1|	1508	0	RING finger protein 113A [Gallus gallus]	gi|46017671|emb|BX933024.2|	853	0	Gallus gallus finished cDNA, clone ChEST993a2	O15541	457	5.00E-157	RING finger protein 113A	YLR323c	149	2.00E-40	COG5152	pfam13923	zf-C3HC4_2	Zinc finger, C3HC4 type (RING finger).	GO:0045292|mRNA cis splicing, via spliceosome;GO:0034247|snoRNA splicing;	GO:0005684|U2-type spliceosomal complex;	GO:0046872|metal ion binding;	K13127
gene:ENSGALG00000000540	124	124	86	117	128	128	122	130	112.666	102	133	85	82	134	93	109	119	1.18539	0.245361	0.081338	0.35348	up	no	GAS8	protein_coding	chr11:18853533-18862046:+	gi|478431111|ref|NP_001264546.1|	2153	0	growth arrest-specific protein 8 [Gallus gallus]	gi|971414904|ref|XM_015292579.1|	1552	0	PREDICTED: Gallus gallus growth arrest-specific 8 (GAS8), transcript variant X2, mRNA	Q499U4	624	0	Dynein regulatory complex subunit 4	.	.	.	.	pfam13851	GAS	Growth-arrest specific micro-tubule binding. This family is the highly conserved central region of a number of metazoan proteins referred to as growth-arrest proteins. In mouse, Gas8 is predominantly a testicular protein, whose expression is developmentally regulated during puberty and spermatogenesis. In humans, it is absent in infertile males who lack the ability to generate gametes. The locali…	GO:0035082|axoneme assembly;GO:0007420|brain development;GO:0034613|cellular protein localization;GO:0060294|cilium movement involved in cell motility;GO:0007368|determination of left/right symmetry;GO:0003351|epithelial cilium movement;GO:0030317|sperm motility;GO:1903566|positive regulation of protein localization to cilium;GO:0045880|positive regulation of smoothened signaling pathway;GO:19045…	GO:0005930|axoneme;GO:0036064|ciliary basal body;GO:0005929|cilium;GO:0005737|cytoplasm;GO:0005794|Golgi apparatus;GO:0005874|microtubule;GO:0015630|microtubule cytoskeleton;GO:0031514|motile cilium;GO:0036126|sperm flagellum;	GO:0008017|microtubule binding;GO:0017137|Rab GTPase binding;	.
gene:ENSGALG00000000541	1619	1418	1381	1494	1567	1664	1618	1581	1510.26	913	1362	1176	1430	1393	1739	1896	2216	1.08472	0.117325	0.391324	0.713905	up	no	ZC3H11A	protein_coding	chr26:481428-495534:+	gi|971433225|ref|XP_015154199.1|	2924	0	PREDICTED: zinc finger CCCH domain-containing protein 11A isoform X1 [Gallus gallus]	gi|971433224|ref|XM_015298713.1|	2971	0	PREDICTED: Gallus gallus zinc finger CCCH-type containing 11A (ZC3H11A), transcript variant X1, mRNA	Q5ZJJ1	1127	0	Zinc finger CCCH domain-containing protein 11A	.	.	.	.	pfam10310	DUF2413	Protein of unknown function (DUF2413). This is a family of proteins conserved in fungi. The function is not known.	.	.	GO:0046872|metal ion binding;	.
gene:ENSGALG00000000542	874	794	1072	680	797	873	951	715	966.275	1152	1167	998	1167	1534	1038	943	915	0.801846	-0.318603	0.00989632	0.119041	down	no	ZNF593	protein_coding	chr23:352761-353960:-	gi|57529455|ref|NP_001006307.1|	659	8.00E-85	zinc finger protein 593 [Gallus gallus]	gi|57529454|ref|NM_001006307.1|	659	0	Gallus gallus zinc finger protein 593 (ZNF593), mRNA	B0BLT0	160	7.00E-48	Zinc finger protein 593	SPAC19B12.11c	87.4	9.00E-21	COG5112	pfam12171	zf-C2H2_jaz	Zinc-finger double-stranded RNA-binding. This domain family is found in archaea and eukaryotes, and is approximately 30 amino acids in length. The mammalian members of this group occur multiple times along the protein, joined by flexible linkers, and are referred to as JAZ - dsRNA-binding ZF protein - zinc-fingers. The JAZ proteins are expressed in all tissues tested and localize in the nucleus, …	GO:0000055|ribosomal large subunit export from nucleus;	GO:0005622|intracellular;GO:0030687|preribosome, large subunit precursor;	GO:0003676|nucleic acid binding;GO:0043023|ribosomal large subunit binding;GO:0008270|zinc ion binding;	K14821
gene:ENSGALG00000000544	99	102	67	110	113	97	103	84	97.7222	84	60	102	80	46	158	120	156	1.01836	0.0262473	0.907764	0.970371	up	no	LOC100859805	protein_coding	chr26:1603818-1616373:+	gi|971434274|ref|XP_015154609.1|	5852	0	PREDICTED: ras-related protein Rab-44 isoform X1 [Gallus gallus]	gi|971434275|ref|XM_015299124.1|	4960	0	PREDICTED: Gallus gallus EF-hand calcium-binding domain-containing protein 4B-like (LOC100859805), transcript variant X2, mRNA	Q8CB87	261	3.00E-70	Ras-related protein Rab-44	.	.	.	.	pfam00071	Ras	Ras family. Includes sub-families Ras, Rab, Rac, Ral, Ran, Rap Ypt1 and more. Shares P-loop motif with GTP_EFTU, arf and myosin_head. See pfam00009 pfam00025, pfam00063. As regards Rab GTPases, these are important regulators of vesicle formation, motility and fusion. They share a fold in common with all Ras GTPases: this is a six-stranded beta-sheet surrounded by five alpha-helices.	.	GO:0005886|plasma membrane;	GO:0005525|GTP binding;GO:0003924|GTPase activity;	.
gene:ENSGALG00000000545	62	45	69	63	63	23	69	104	62.4217	12	93	52	13	27	73	152	87	1.03764	0.0533079	0.898209	0.967175	up	no	REN	protein_coding	chr26:1725734-1730462:-	gi|971434270|ref|XP_015154606.1|	2245	0	PREDICTED: renin isoform X4 [Gallus gallus]	gi|971434269|ref|XM_015299120.1|	1764	0	PREDICTED: Gallus gallus renin (REN), transcript variant X4, mRNA	Q6DYE7	508	4.00E-172	Renin	.	.	.	.	pfam00026	Asp	Eukaryotic aspartyl protease. Aspartyl (acid) proteases include pepsins, cathepsins, and renins. Two-domain structure, probably arising from ancestral duplication. This family does not include the retroviral nor retrotransposon proteases (pfam00077), which are much smaller and appear to be homologous to a single domain of the eukaryotic asp proteases.	GO:0002003|angiotensin maturation;GO:0048469|cell maturation;GO:0042756|drinking behavior;GO:0009755|hormone-mediated signaling pathway;GO:0008584|male gonad development;GO:0001823|mesonephros development;GO:0043408|regulation of MAPK cascade;GO:0002018|renin-angiotensin regulation of aldosterone production;	GO:0045177|apical part of cell;GO:0005615|extracellular space;GO:0005622|intracellular;GO:0016020|membrane;	GO:0004190|aspartic-type endopeptidase activity;GO:0005102|receptor binding;	K01380
gene:ENSGALG00000000549	0	0	0	2	1	1	2	0	0.854176	0	1	2	4	0	1	0	0	0.785433	-0.34844	0.78493	NA	down	no	URAH	protein_coding	chr11:18861162-18862768:-	gi|513204010|ref|XP_004944388.1|	578	7.00E-72	PREDICTED: 5-hydroxyisourate hydrolase isoform X1 [Gallus gallus]	gi|971414912|ref|XM_004944332.2|	438	0	PREDICTED: Gallus gallus 5-hydroxyisourate hydrolase (URAH), transcript variant X6, mRNA	Q9CRB3	119	6.00E-32	5-hydroxyisourate hydrolase	Cj0715	76.6	2.00E-16	COG2351	pfam00576	Transthyretin	HIUase/Transthyretin family. This family includes transthyretin that is a thyroid hormone-binding protein that transports thyroxine from the bloodstream to the brain. However, most of the sequences listed in this family do not bind thyroid hormones. They are actually enzymes of the purine catabolism that catalyse the conversion of 5-hydroxyisourate (HIU) to OHCU. HIU hydrolysis is the original fu…	GO:0006144|purine nucleobase metabolic process;GO:0019628|urate catabolic process;	GO:0005739|mitochondrion;GO:0005777|peroxisome;	GO:0016787|hydrolase activity;GO:0033971|hydroxyisourate hydrolase activity;	K07127
gene:ENSGALG00000000550	418	296	364	300	330	368	375	329	388.093	381	406	487	515	510	443	430	343	0.834769	-0.260552	0.0126529	0.133988	down	no	STRADA	protein_coding	chr27:5203843-5214957:-	gi|762005992|ref|NP_001292120.1|	2325	0	STE20-related kinase adapter protein alpha isoform 1 [Gallus gallus]	gi|762005991|ref|NM_001305191.1|	2668	0	Gallus gallus STE20-related kinase adaptor alpha (STRADA), transcript variant 1, mRNA	Q7RTN6	783	0	STE20-related kinase adapter protein alpha	.	.	.	.	pfam00069	Pkinase	Protein kinase domain.	GO:0032147|activation of protein kinase activity;GO:0007050|cell cycle arrest;GO:0006611|protein export from nucleus;GO:0042981|regulation of apoptotic process;GO:0007346|regulation of mitotic cell cycle;GO:0031098|stress-activated protein kinase signaling cascade;	GO:0005737|cytoplasm;GO:0005829|cytosol;GO:0005654|nucleoplasm;GO:0005634|nucleus;	GO:0005524|ATP binding;GO:0019900|kinase binding;GO:0030295|protein kinase activator activity;GO:0043539|protein serine/threonine kinase activator activity;	K08271
gene:ENSGALG00000000551	1078	1030	1137	1053	1107	1280	1113	1077	1126.22	937	1134	1042	1261	1266	1236	1256	1200	1.01039	0.0149059	0.846417	0.950843	up	no	C26H6orf89	protein_coding	chr26:1618156-1637334:+	gi|971433645|ref|XP_015154385.1|	1709	0	PREDICTED: bombesin receptor-activated protein C6orf89 homolog isoform X1 [Gallus gallus]	gi|971433648|ref|XM_015298901.1|	5316	0	PREDICTED: Gallus gallus chromosome 26 open reading frame, human C6orf89 (C26H6ORF89), transcript variant X3, mRNA	Q5R9Q8	324	3.00E-97	Bombesin receptor-activated protein C6orf89 homolog	.	.	.	.	pfam03251	Tymo_45kd_70kd	Tymovirus 45/70Kd protein. Tymoviruses are single stranded RNA viruses. This family includes a protein of unknown function that has been named based on its molecular weight. Tymoviruses such as the ononis yellow mosaic tymovirus encode only three proteins. Of these two are overlapping this protein overlaps a larger ORF that is thought to be the polymerase.	GO:0050673|epithelial cell proliferation;GO:0045787|positive regulation of cell cycle;GO:1901727|positive regulation of histone deacetylase activity;GO:0042060|wound healing;	GO:0005737|cytoplasm;GO:0000139|Golgi membrane;GO:0016021|integral component of membrane;GO:0030496|midbody;GO:0005886|plasma membrane;	.	.
gene:ENSGALG00000000556	4	4	9	3	7	2	3	6	3.72444	0	1	3	7	4	0	1	6	1.86721	0.900883	0.152372	NA	up	no	UTS2	protein_coding	chr21:284869-288183:+	gi|46195848|ref|NP_996873.1|	657	4.00E-85	urotensin-2 precursor [Gallus gallus]	gi|971445153|ref|XM_015302398.1|	571	0	PREDICTED: Gallus gallus urotensin-2-like (LOC107057365), mRNA	P33715	93.6	1.00E-22	Urotensin-2	.	.	.	.	pfam02083	Urotensin_II	Urotensin II.	GO:0008217|regulation of blood pressure;	GO:0005576|extracellular region;	GO:0005179|hormone activity;	.
gene:ENSGALG00000000557	554	831	498	830	907	758	858	486	731.366	566	605	392	744	476	1347	681	1351	0.992482	-0.0108871	0.963639	0.988393	down	no	ETNK2	protein_coding	chr26:1717215-1724197:-	gi|971434291|ref|XP_424313.5|	1863	0	PREDICTED: ethanolamine kinase 2 isoform X1 [Gallus gallus]	gi|971434290|ref|XM_424313.5|	1362	0	PREDICTED: Gallus gallus ethanolamine kinase 2 (ETNK2), transcript variant X1, mRNA	Q9NVF9	493	3.00E-171	Ethanolamine kinase 2	SPAC13G7.12c	84.3	1.00E-16	COG0510	pfam01633	Choline_kinase	Choline/ethanolamine kinase. Choline kinase catalyses the committed step in the synthesis of phosphatidylcholine by the CDP-choline pathway. This alignment covers the protein kinase portion of the protein. The divergence of this family makes it very difficult to create a model that specifically predicts choline/ethanolamine kinases only.	GO:0001701|in utero embryonic development;GO:0035264|multicellular organism growth;GO:0006646|phosphatidylethanolamine biosynthetic process;GO:0001890|placenta development;GO:0009791|post-embryonic development;	GO:0005829|cytosol;	GO:0005524|ATP binding;GO:0004305|ethanolamine kinase activity;	K00894
gene:ENSGALG00000000558	375	31	58	52	85	60	37	66	88.4371	27	129	70	37	45	103	187	91	1.13075	0.17728	0.696245	0.890682	up	no	SLC1A6	protein_coding	chr28:792585-812847:-	gi|513226492|ref|XP_004948712.1|	2548	0	PREDICTED: excitatory amino acid transporter 4 isoform X1 [Gallus gallus]	gi|971435858|ref|XM_004948655.2|	3280	0	PREDICTED: Gallus gallus solute carrier family 1 (high affinity aspartate/glutamate transporter), member 6 (SLC1A6), transcript variant X2, mRNA	P48664	729	0	Excitatory amino acid transporter 4	PAB1799	140	2.00E-34	COG1301	pfam00375	SDF	Sodium:dicarboxylate symporter family.	GO:0015810|aspartate transport;GO:0007268|synaptic transmission;GO:0014047|glutamate secretion;GO:0006811|ion transport;GO:0098712|L-glutamate import across plasma membrane;GO:0015813|L-glutamate transport;GO:0042391|regulation of membrane potential;	GO:0005794|Golgi apparatus;GO:0005887|integral component of plasma membrane;GO:0045111|intermediate filament cytoskeleton;GO:0016020|membrane;GO:0005886|plasma membrane;	GO:0015171|amino acid transmembrane transporter activity;GO:0005314|high-affinity glutamate transmembrane transporter activity;GO:0015183|L-aspartate transmembrane transporter activity;GO:0046872|metal ion binding;	K05617
gene:ENSGALG00000000560	64	36	56	23	48	35	47	28	37.2545	35	15	32	10	28	55	44	47	1.32934	0.410709	0.170285	0.502699	up	no	PI16	protein_coding	chr26:1639626-1646179:+	gi|733922093|ref|XP_010722535.1|	1190	4.00E-146	PREDICTED: peptidase inhibitor 16 [Meleagris gallopavo]	gi|733922092|ref|XM_010724233.1|	1157	0	PREDICTED: Meleagris gallopavo peptidase inhibitor 16 (PI16), mRNA	Q9ET66	250	1.00E-71	Peptidase inhibitor 16	YJL078c_1	72.4	2.00E-13	COG2340	pfam00188	CAP	Cysteine-rich secretory protein family. This is a large family of cysteine-rich secretory proteins, antigen 5, and pathogenesis-related 1 proteins (CAP) that are found in a wide range of organisms, including prokaryotes and non-vertebrate eukaryotes, The nine subfamilies of the mammalian CAP 'super'family include: the human glioma pathogenesis-related 1 (GLIPR1), Golgi associated pathogenesis rel…	GO:0061052|negative regulation of cell growth involved in cardiac muscle cell development;	GO:0005615|extracellular space;	GO:0030414|peptidase inhibitor activity;	.
gene:ENSGALG00000000564	1009	816	774	943	724	961	925	672	811.695	873	708	761	982	897	676	715	657	1.14803	0.199163	0.092672	0.377555	up	no	CCDC47	protein_coding	chr27:5215338-5225187:-	gi|971434879|ref|XP_004948594.2|	2155	0	PREDICTED: coiled-coil domain-containing protein 47 [Gallus gallus]	gi|971434878|ref|XM_004948537.2|	2967	0	PREDICTED: Gallus gallus coiled-coil domain containing 47 (CCDC47), transcript variant X1, mRNA	Q96A33	739	0	Coiled-coil domain-containing protein 47	.	.	.	.	pfam07946	DUF1682	Protein of unknown function (DUF1682). The members of this family are all hypothetical eukaryotic proteins of unknown function. One member is described as being an adipocyte-specific protein, but no evidence of this was found.	GO:0055074|calcium ion homeostasis;GO:0007029|endoplasmic reticulum organization;GO:0006983|ER overload response;GO:0001649|osteoblast differentiation;GO:0009791|post-embryonic development;GO:0030433|ER-associated ubiquitin-dependent protein catabolic process;	GO:0005783|endoplasmic reticulum;GO:0016021|integral component of membrane;GO:0016020|membrane;GO:0005791|rough endoplasmic reticulum;	GO:0005509|calcium ion binding;GO:0003723|RNA binding;	.
gene:ENSGALG00000000568	1	0	1	1	0	0	0	0	0.675284	0	4	0	0	0	3	1	0	0.409752	-1.28718	0.410209	NA	down	no	LGR6	protein_coding	chr26:429845-474775:+	gi|363743128|ref|XP_003642780.1|	1382	0	PREDICTED: leucine-rich repeat-containing G-protein coupled receptor 6 isoform X1 [Gallus gallus]	gi|971433249|ref|XM_003642732.3|	793	0	PREDICTED: Gallus gallus leucine-rich repeat containing G protein-coupled receptor 6 (LGR6), transcript variant X2, mRNA	Q9HBX8	457	2.00E-151	Leucine-rich repeat-containing G-protein coupled receptor 6	alr0124_1	89.4	6.00E-19	COG4886	pfam13855	LRR_8	Leucine rich repeat.	GO:1990523|bone regeneration;GO:0007186|G-protein coupled receptor signaling pathway;GO:0090263|positive regulation of canonical Wnt signaling pathway;GO:0030335|positive regulation of cell migration;GO:0030177|positive regulation of Wnt signaling pathway;GO:0016055|Wnt signaling pathway;	GO:0005887|integral component of plasma membrane;GO:0005886|plasma membrane;GO:0032588|trans-Golgi network membrane;GO:0031982|vesicle;	GO:0016500|protein-hormone receptor activity;GO:0004888|transmembrane signaling receptor activity;	K08399
gene:ENSGALG00000000573	298	334	244	260	342	140	294	436	303.634	163	179	375	337	245	325	389	559	0.977059	-0.0334821	0.889746	0.965425	down	no	PER3	protein_coding	chr21:291189-310409:-	gi|576796033|ref|NP_001276708.1|	5356	0	period circadian protein homolog 3 [Gallus gallus]	gi|576796032|ref|NM_001289779.1|	6319	0	Gallus gallus period homolog 3 (Drosophila) (PER3), mRNA	P56645	730	0	Period circadian protein homolog 3	.	.	.	.	pfam12114	Period_C	Period protein 2/3C-terminal region. This domain is found in eukaryotes. This domain is typically between 164 to 200 amino acids in length. This domain is found associated with pfam08447.	GO:0032922|circadian regulation of gene expression;GO:0000122|negative regulation of transcription from RNA polymerase II promoter;GO:0050821|protein stabilization;GO:0045187|regulation of circadian sleep/wake cycle, sleep;GO:0006351|transcription, DNA-templated;	GO:0005737|cytoplasm;GO:0005634|nucleus;	GO:0019900|kinase binding;GO:0031625|ubiquitin protein ligase binding;	.
gene:ENSGALG00000000576	47	32	38	48	84	35	49	24	51.8666	64	65	39	27	70	79	62	83	0.767277	-0.382181	0.128991	0.439701	down	no	RRNAD1	protein_coding	chr25:2624337-2626380:-	gi|971432447|ref|XP_015153909.1|	2233	0	PREDICTED: protein RRNAD1 isoform X3 [Gallus gallus]	gi|971432446|ref|XM_015298423.1|	1532	0	PREDICTED: Gallus gallus ribosomal RNA adenine dimethylase domain containing 1 (RRNAD1), transcript variant X3, mRNA	Q96FB5	348	2.00E-111	Protein RRNAD1	.	.	.	.	pfam13679	Methyltransf_32	Methyltransferase domain. This family appears to be a methyltransferase domain.	.	GO:0016021|integral component of membrane;	GO:0000179|rRNA (adenine-N6,N6-)-dimethyltransferase activity;	.
gene:ENSGALG00000000577	1629	1159	1055	1100	1087	1218	1187	977	1186.5	1122	1433	1493	1274	941	1273	997	1223	1.01311	0.0187943	0.880874	0.961784	up	no	RANBP3	protein_coding	chr28:832528-873641:+	gi|513226510|ref|XP_004948717.1|	2909	0	PREDICTED: ran-binding protein 3 isoform X1 [Gallus gallus]	gi|971435848|ref|XM_004948660.2|	3210	0	PREDICTED: Gallus gallus RAN binding protein 3 (RANBP3), transcript variant X1, mRNA	Q9H6Z4	726	0	Ran-binding protein 3	.	.	.	.	pfam00638	Ran_BP1	RanBP1 domain.	GO:0000082|G1/S transition of mitotic cell cycle;GO:0043547|positive regulation of GTPase activity;GO:0046604|positive regulation of mitotic centrosome separation;GO:0006606|protein import into nucleus;GO:0006405|RNA export from nucleus;GO:0007051|spindle organization;GO:0006511|ubiquitin-dependent protein catabolic process;	GO:0005813|centrosome;GO:0005737|cytoplasm;GO:0005654|nucleoplasm;GO:0005634|nucleus;	GO:0070412|R-SMAD binding;GO:0008536|Ran GTPase binding;	K15304
gene:ENSGALG00000000579	273	240	250	191	278	231	254	244	254.068	235	241	278	220	261	404	280	229	0.964324	-0.0524097	0.692272	0.888545	down	no	VAMP3	protein_coding	chr21:310699-314464:-	gi|87196326|ref|NP_001034578.1|	444	1.00E-52	vesicle-associated membrane protein 3 [Gallus gallus]	gi|87196325|ref|NM_001039489.1|	685	0	Gallus gallus vesicle-associated membrane protein 3 (VAMP3), mRNA	P63025	152	5.00E-45	Vesicle-associated membrane protein 3	YOR327c	61.2	2.00E-11	COG5143	pfam00957	Synaptobrevin	Synaptobrevin.	GO:0017156|calcium ion-dependent exocytosis;GO:0071346|cellular response to interferon-gamma;GO:0006887|exocytosis;GO:0043001|Golgi to plasma membrane protein transport;GO:1903531|negative regulation of secretion by cell;GO:0001921|positive regulation of receptor recycling;GO:0065003|macromolecular complex assembly;GO:0042147|retrograde transport, endosome to Golgi;GO:0035493|SNARE complex assemb…	GO:0016324|apical plasma membrane;GO:0030054|cell junction;GO:0009986|cell surface;GO:0030665|clathrin-coated vesicle membrane;GO:0005829|cytosol;GO:0016021|integral component of membrane;GO:0043231|intracellular membrane-bounded organelle;GO:0043229|intracellular organelle;GO:0043005|neuron projection;GO:0048471|perinuclear region of cytoplasm;GO:0045335|phagocytic vesicle;GO:0005886|plasma memb…	GO:0005484|SNAP receptor activity;GO:0000149|SNARE binding;GO:0017075|syntaxin-1 binding;	K13505
gene:ENSGALG00000000581	795	646	629	774	710	727	835	819	740.358	510	795	724	688	751	820	909	846	1.04081	0.0577133	0.586966	0.832664	up	no	DDX42	protein_coding	chr27:5225378-5241792:+	gi|71896321|ref|NP_001026097.1|	4157	0	ATP-dependent RNA helicase DDX42 [Gallus gallus]	gi|71896320|ref|NM_001030926.1|	4256	0	Gallus gallus DEAD (Asp-Glu-Ala-Asp) box helicase 42 (DDX42), mRNA	Q5F485	1605	0	ATP-dependent RNA helicase DDX42	.	.	.	.	pfam00270	DEAD	DEAD/DEAH box helicase. Members of this family include the DEAD and DEAH box helicases. Helicases are involved in unwinding nucleic acids. The DEAD box helicases are involved in various aspects of RNA metabolizm, including nuclear transcription, pre mRNA splicing, ribosome biogenesis, nucleocytoplasmic transport, translation, RNA decay and organellar gene expression.	GO:0008104|protein localization;GO:0042981|regulation of apoptotic process;GO:0010501|RNA secondary structure unwinding;	GO:0005737|cytoplasm;GO:0005730|nucleolus;GO:0005634|nucleus;	GO:0005524|ATP binding;GO:0004004|ATP-dependent RNA helicase activity;GO:0003723|RNA binding;	K12835
gene:ENSGALG00000000583	86	96	70	104	154	105	146	82	109.385	87	102	104	87	88	154	119	195	0.952179	-0.070695	0.723628	0.900395	down	no	SOX13	protein_coding	chr26:1695658-1714634:+	gi|513224507|ref|XP_004934954.1|	2523	0	PREDICTED: transcription factor SOX-13 isoform X1 [Gallus gallus]	gi|971434286|ref|XM_015299129.1|	2739	0	PREDICTED: Gallus gallus SRY (sex determining region Y)-box 13 (SOX13), transcript variant X3, mRNA	Q9UN79	721	0	Transcription factor SOX-13	YKL032c	51.6	9.00E-06	COG5648	pfam00505	HMG_box	HMG (high mobility group) box.	GO:0009653|anatomical structure morphogenesis;GO:0045586|regulation of gamma-delta T cell differentiation;GO:0006351|transcription, DNA-templated;	GO:0005654|nucleoplasm;GO:0005634|nucleus;	GO:0003700|transcription factor activity, sequence-specific DNA binding;GO:0000977|RNA polymerase II regulatory region sequence-specific DNA binding;GO:0000981|RNA polymerase II transcription factor activity, sequence-specific DNA binding;GO:0043565|sequence-specific DNA binding;	K09269
gene:ENSGALG00000000584	162	260	101	123	249	67	372	243	197.804	137	111	90	225	202	348	267	269	1.01658	0.0237171	0.939269	0.979717	up	no	PTPRVP	protein_coding	chr26:380663-408134:+	gi|971433229|ref|XP_015154203.1|	9902	0	PREDICTED: receptor-type tyrosine-protein phosphatase V-like isoform X1 [Gallus gallus]	gi|971433228|ref|XM_015298717.1|	5879	0	PREDICTED: Gallus gallus protein tyrosine phosphatase, receptor type, V, pseudogene (PTPRVP), transcript variant X1, mRNA	P70289	956	0	Receptor-type tyrosine-protein phosphatase V	SPAC11E3.09	146	1.00E-36	COG5599	pfam00102	Y_phosphatase	Protein-tyrosine phosphatase.	GO:0044242|cellular lipid catabolic process;GO:0032869|cellular response to insulin stimulus;GO:0006977|DNA damage response, signal transduction by p53 class mediator resulting in cell cycle arrest;GO:0042593|glucose homeostasis;GO:0031571|mitotic G1 DNA damage checkpoint;GO:0008285|negative regulation of cell proliferation;GO:0046676|negative regulation of insulin secretion;GO:0031016|pancreas d…	GO:0016021|integral component of membrane;GO:0005622|intracellular;	GO:0004725|protein tyrosine phosphatase activity;	.
gene:ENSGALG00000000585	645	894	322	252	939	258	349	595	499.894	1198	447	217	537	352	353	233	387	1.18952	0.250385	0.480876	0.772206	up	no	MYL4	protein_coding	chr27:5250693-5256162:+	gi|326934005|ref|XP_003213087.1|	846	1.00E-109	PREDICTED: myosin light chain 4 [Meleagris gallopavo]	gi|642945617|ref|NM_205479.3|	900	0	Gallus gallus myosin, light chain 4, alkali; atrial, embryonic (MYL4), mRNA	P09540	328	2.00E-110	Myosin light chain, embryonic	SPAC3A12.14	100	3.00E-24	COG5126	pfam13499	EF-hand_7	EF-hand domain pair.	.	GO:0016459|myosin complex;	GO:0005509|calcium ion binding;	K12750
gene:ENSGALG00000000589	78	150	115	123	156	134	160	126	125.706	85	126	109	143	85	203	101	134	1.12567	0.170784	0.378126	0.703099	up	no	BTN1A1	protein_coding	chr28:898934-903624:-	gi|77736629|ref|NP_001029989.1|	2480	0	butyrophilin subfamily 1 member A1 precursor [Gallus gallus]	gi|402691630|ref|NM_001034817.2|	1466	0	Gallus gallus butyrophilin, subfamily 1, member A1 (BTN1A1), mRNA	Q13410	320	1.00E-100	Butyrophilin subfamily 1 member A1	.	.	.	.	pfam13765	PRY	SPRY-associated domain. SPRY and PRY domains occur on PYRIN proteins. Their function is not known.	.	GO:0005615|extracellular space;GO:0005887|integral component of plasma membrane;GO:0005886|plasma membrane;	GO:0038023|signaling receptor activity;	K06712
gene:ENSGALG00000000593	1	0	0	0	0	0	0	0	0.124035	1	0	0	0	0	0	0	0	1.05815	0.0815399	0.978744	NA	up	no	LOC426710	protein_coding	chr4:60162363-60166294:+	gi|678994987|gb|KFW00279.1|	459	1.00E-56	hypothetical protein N327_08801, partial [Fulmarus glacialis]	gi|971395267|ref|XR_001466389.1|	230	1.00E-115	PREDICTED: Gallus gallus uncharacterized LOC426710 (LOC426710), ncRNA	.	.	.	.	NMB0419	44.7	6.00E-06	COG0790	pfam08238	Sel1	Sel1 repeat. This short repeat is found in the Sel1 protein. It is related to TPR repeats.	.	.	.	.
gene:ENSGALG00000000596	939	925	910	811	885	1001	1038	839	867.043	843	854	839	926	778	755	744	884	1.17191	0.228863	0.00526988	0.0822519	up	no	CDC27	protein_coding	chr27:5259680-5286482:+	gi|57530548|ref|NP_001006331.1|	4408	0	cell division cycle protein 27 homolog [Gallus gallus]	gi|57530547|ref|NM_001006331.1|	3980	0	Gallus gallus cell division cycle 27 (CDC27), mRNA	A7Z061	1618	0	Cell division cycle protein 27 homolog	SPAC17C9.01c	239	1.00E-66	COG0457	pfam12895	Apc3	Anaphase-promoting complex, cyclosome, subunit 3. Apc3, otherwise known as Cdc27, is one of the subunits of the anaphase-promoting complex or cyclosome. The anaphase-promoting complex is a multiprotein subunit E3 ubiquitin ligase complex that controls segregation of chromosomes and exit from mitosis in eukaryotes. The protein members of this family contain TPR repeats just as those of Apc7 do, an…	GO:0007091|metaphase/anaphase transition of mitotic cell cycle;GO:0070979|protein K11-linked ubiquitination;	GO:0005680|anaphase-promoting complex;GO:0005813|centrosome;GO:0005737|cytoplasm;GO:0005654|nucleoplasm;GO:0005876|spindle microtubule;	GO:0019903|protein phosphatase binding;	K03350
gene:ENSGALG00000000599	121	125	135	87	158	142	190	124	137.27	117	98	131	114	192	155	121	223	0.998107	-0.00273418	0.987445	0.995768	down	no	C3HC4	protein_coding	chr28:911079-922400:-	gi|118103076|ref|XP_418182.2|	1231	2.00E-169	PREDICTED: E3 ubiquitin-protein ligase MARCH2 [Gallus gallus]	gi|971435841|ref|XM_418182.4|	741	0	PREDICTED: Gallus gallus membrane-associated ring finger (C3HC4) 2, E3 ubiquitin protein ligase (MARCH2), mRNA	Q5PQ35	438	6.00E-155	E3 ubiquitin-protein ligase MARCH2	SPBC14F5.07	64.3	5.00E-11	COG5183	pfam12906	RINGv	RING-variant domain.	GO:0006897|endocytosis;GO:0016567|protein ubiquitination;	GO:0031410|cytoplasmic vesicle;GO:0005783|endoplasmic reticulum;GO:0005789|endoplasmic reticulum membrane;GO:0010008|endosome membrane;GO:0016021|integral component of membrane;GO:0005765|lysosomal membrane;	GO:0004842|ubiquitin-protein transferase activity;GO:0008270|zinc ion binding;	K10657
gene:ENSGALG00000000603	547	510	416	572	622	583	777	528	572.216	384	540	489	415	510	881	699	818	1.01863	0.026636	0.873577	0.95957	up	no	KANSL1	protein_coding	chr27:5290753-5359216:+	gi|971434860|ref|XP_015154856.1|	4892	0	PREDICTED: KAT8 regulatory NSL complex subunit 1 isoform X1 [Gallus gallus]	gi|971434863|ref|XM_015299372.1|	3561	0	PREDICTED: Gallus gallus KAT8 regulatory NSL complex subunit 1 (KANSL1), transcript variant X3, mRNA	Q7Z3B3	1295	0	KAT8 regulatory NSL complex subunit 1	.	.	.	.	pfam15275	PEHE	PEHE domain. This domain was first identified in drosophila MSL1 (male-specific lethal 1). In drosophila it binds to the histone acetyltransferase males-absent on the first protein (MOF) and to protein male-specific lethal-3 (MSL3).	GO:0043984|histone H4-K16 acetylation;GO:0043981|histone H4-K5 acetylation;GO:0043982|histone H4-K8 acetylation;	GO:0000777|condensed chromosome kinetochore;GO:0000123|histone acetyltransferase complex;GO:0071339|MLL1 complex;GO:0005654|nucleoplasm;GO:0005634|nucleus;	.	K18400
gene:ENSGALG00000000604	3	1	2	4	3	1	6	3	2.95147	5	1	2	6	0	2	4	5	0.961414	-0.0567709	0.927624	NA	down	no	NKAIN1	protein_coding	chr23:650448-671379:-	gi|971430402|ref|XP_015153056.1|	1100	4.00E-141	PREDICTED: sodium/potassium-transporting ATPase subunit beta-1-interacting protein 1 isoform X2 [Gallus gallus]	gi|971430401|ref|XM_015297570.1|	2650	0	PREDICTED: Gallus gallus Na+/K+ transporting ATPase interacting 1 (NKAIN1), transcript variant X2, mRNA	Q4KMZ8	405	5.00E-134	Sodium/potassium-transporting ATPase subunit beta-1-interacting protein 1	.	.	.	.	pfam05640	NKAIN	Na,K-Atpase Interacting protein. NKAIN (Na,K-Atpase INteracting) proteins are a family of evolutionary conserved transmembrane proteins that localize to neurons, that are critical for neuronal function, and that interact with the beta subunits, beta1 in vertebrates and beta in Drosophila, of Na,K-ATPase. NKAINs have highly conserved trans-membrane domains but otherwise no other characterized doma…	GO:0002028|regulation of sodium ion transport;	GO:0016021|integral component of membrane;GO:0005886|plasma membrane;	GO:0051117|ATPase binding;	.
gene:ENSGALG00000000606	290	233	202	229	292	201	277	227	288.931	269	387	323	337	326	409	346	352	0.748738	-0.417468	5.48E-05	0.00534801	down	no	ARL8A	protein_coding	chr26:355155-365068:-	gi|61098011|ref|NP_001012886.1|	995	3.00E-128	ADP-ribosylation factor-like protein 8A [Gallus gallus]	gi|787167822|ref|NM_001012868.2|	1975	0	Gallus gallus ADP-ribosylation factor-like 8A (ARL8A), mRNA	Q5ZKQ8	387	9.00E-130	ADP-ribosylation factor-like protein 8A	.	.	.	.	pfam00025	Arf	ADP-ribosylation factor family. Pfam combines a number of different Prosite families together	GO:0007049|cell cycle;GO:0051301|cell division;GO:0007059|chromosome segregation;	GO:0031902|late endosome membrane;GO:0005765|lysosomal membrane;	GO:0005525|GTP binding;	K07955
gene:ENSGALG00000000607	9	4	4	6	12	6	7	6	8.07193	7	14	9	5	10	17	4	12	0.729055	-0.4559	0.238803	0.58674	down	no	GPR37L1	protein_coding	chr26:349399-353524:+	gi|513224157|ref|XP_419256.4|	2864	0	PREDICTED: prosaposin receptor GPR37L1 [Gallus gallus]	gi|971433273|ref|XM_419256.5|	2269	0	PREDICTED: Gallus gallus G protein-coupled receptor 37 like 1 (GPR37L1), mRNA	Q9QYC5	594	0	Prosaposin receptor GPR37L1	.	.	.	.	pfam00001	7tm_1	7 transmembrane receptor (rhodopsin family). This family contains, amongst other G-protein-coupled receptors (GCPRs), members of the opsin family, which have been considered to be typical members of the rhodopsin superfamily. They share several motifs, mainly the seven transmembrane helices, GCPRs of the rhodopsin superfamily. All opsins bind a chromophore, such as 11-cis-retinal. The function of…	.	GO:0016021|integral component of membrane;GO:0005886|plasma membrane;	GO:0004930|G-protein coupled receptor activity;	.
gene:ENSGALG00000000608	4590	3978	4122	4681	6193	3224	5466	6139	4907.09	5071	3605	5366	4412	5203	7175	5165	4957	0.990498	-0.0137733	0.928107	0.97637	down	no	CDH1	protein_coding	chr11:18870452-18879210:+	gi|471270244|ref|NP_001034347.2|	3715	0	cadherin-1 precursor [Gallus gallus]	gi|471270243|ref|NM_001039258.2|	2376	0	Gallus gallus cadherin 1, type 1, E-cadherin (epithelial) (CDH1), mRNA	P08641	1433	0	Cadherin-1	.	.	.	.	pfam08758	Cadherin_pro	Cadherin prodomain like. Cadherins are a family of proteins that mediate calcium dependent cell-cell adhesion. They are activated through cleavage of a prosequence in the late Golgi. This domain corresponds to the folded region of the prosequence, and is termed the prodomain. The prodomain shows structural resemblance to the cadherin domain, but lacks all the features known to be important for ca…	GO:0007156|homophilic cell adhesion via plasma membrane adhesion molecules;	GO:0016021|integral component of membrane;GO:0005886|plasma membrane;	GO:0005509|calcium ion binding;	K05689
gene:ENSGALG00000000611	938	640	806	798	828	801	909	880	799.562	474	831	611	598	648	1096	963	1135	1.10229	0.140508	0.380943	0.705548	up	no	PPP1R15B	protein_coding	chr26:1783984-1790373:-	gi|971434223|ref|XP_003642789.3|	1313	5.00E-164	PREDICTED: protein phosphatase 1 regulatory subunit 15B [Gallus gallus]	gi|971434222|ref|XM_003642741.3|	3631	0	PREDICTED: Gallus gallus protein phosphatase 1, regulatory subunit 15B (PPP1R15B), mRNA	Q5SWA1	237	3.00E-64	Protein phosphatase 1 regulatory subunit 15B	.	.	.	.	pfam10488	PP1c_bdg	Phosphatase-1 catalytic subunit binding region. This conserved C-terminus appears to be a protein phosphatase-1 catalytic subunit (PP1C) binding region, which may in some circumstances also be retroviral in origin since it is found in both herpes simplex virus and in mouse and man. This domain is found in Gadd-34 apoptosis-associated proteins as well as the constitutive repressor of eIF2-alpha ph…	GO:0006983|ER overload response;GO:1903912|negative regulation of endoplasmic reticulum stress-induced eIF2 alpha phosphorylation;GO:1903898|negative regulation of PERK-mediated unfolded protein response;GO:0001933|negative regulation of protein phosphorylation;GO:0070262|peptidyl-serine dephosphorylation;GO:0042542|response to hydrogen peroxide;	GO:0000164|protein phosphatase type 1 complex;	GO:0019888|protein phosphatase regulator activity;	.
gene:ENSGALG00000000613	1398	1166	1390	1148	1430	1237	1547	1315	1297.78	1278	1088	1165	1114	1351	1469	1284	1609	1.08534	0.118145	0.182292	0.51605	up	no	RAB11B	protein_coding	chr28:928389-941429:-	gi|60302752|ref|NP_001012569.1|	1165	4.00E-151	ras-related protein Rab-11B [Gallus gallus]	gi|60302751|ref|NM_001012551.1|	2374	0	Gallus gallus RAB11B, member RAS oncogene family (RAB11B), mRNA	P22129	452	5.00E-152	Ras-related protein Rab-11B	SPAC18G6.03	304	8.00E-96	COG1100	pfam00071	Ras	Ras family. Includes sub-families Ras, Rab, Rac, Ral, Ran, Rap Ypt1 and more. Shares P-loop motif with GTP_EFTU, arf and myosin_head. See pfam00009 pfam00025, pfam00063. As regards Rab GTPases, these are important regulators of vesicle formation, motility and fusion. They share a fold in common with all Ras GTPases: this is a six-stranded beta-sheet surrounded by five alpha-helices.	GO:0071468|cellular response to acidic pH;GO:0045054|constitutive secretory pathway;GO:0035773|insulin secretion involved in cellular response to glucose stimulus;GO:0032402|melanosome transport;GO:0001881|receptor recycling;GO:0045055|regulated secretory pathway;GO:0044070|regulation of anion transport;GO:2001135|regulation of endocytic recycling;GO:2000008|regulation of protein localization to …	GO:0030054|cell junction;GO:0045335|phagocytic vesicle;GO:0030670|phagocytic vesicle membrane;GO:0055038|recycling endosome membrane;GO:0008021|synaptic vesicle;GO:0030672|synaptic vesicle membrane;	GO:0019003|GDP binding;GO:0005525|GTP binding;GO:0003924|GTPase activity;	.
gene:ENSGALG00000000615	133	74	106	111	128	146	101	111	123.539	110	158	134	115	121	162	130	163	0.879589	-0.185098	0.197423	0.537718	down	no	SNRNP40	protein_coding	chr23:678435-689421:-	gi|57529443|ref|NP_001006308.1|	1687	0	U5 small nuclear ribonucleoprotein 40 kDa protein [Gallus gallus]	gi|57529442|ref|NM_001006308.1|	1558	0	Gallus gallus small nuclear ribonucleoprotein 40kDa (U5) (SNRNP40), mRNA	Q6PE01	625	0	U5 small nuclear ribonucleoprotein 40 kDa protein	.	.	.	.	pfam00400	WD40	WD domain, G-beta repeat.	GO:0006397|mRNA processing;GO:0008380|RNA splicing;	GO:0071013|catalytic step 2 spliceosome;GO:0005829|cytosol;GO:0016607|nuclear speck;GO:0071011|precatalytic spliceosome;GO:0071007|U2-type catalytic step 2 spliceosome;GO:0005682|U5 snRNP;	GO:0003723|RNA binding;	K12857
gene:ENSGALG00000000616	531	228	171	332	202	256	275	239	327.355	298	683	869	424	188	265	122	199	0.755039	-0.405376	0.236733	0.584449	down	no	ELF3	protein_coding	chr26:323882-327166:+	gi|971433329|ref|XP_419257.4|	1817	0	PREDICTED: ETS-related transcription factor Elf-3 [Gallus gallus]	gi|971433328|ref|XM_419257.5|	1373	0	PREDICTED: Gallus gallus E74-like factor 3 (ets domain transcription factor, epithelial-specific) (ELF3), mRNA	P78545	414	4.00E-140	ETS-related transcription factor Elf-3	.	.	.	.	pfam00178	Ets	Ets-domain.	GO:0001824|blastocyst development;GO:0008544|epidermis development;GO:0030855|epithelial cell differentiation;GO:0030198|extracellular matrix organization;GO:0006954|inflammatory response;GO:0060056|mammary gland involution;GO:0007275|multicellular organismal development;GO:0045892|negative regulation of transcription, DNA-templated;GO:0045747|positive regulation of Notch signaling pathway;GO:004…	GO:0005829|cytosol;GO:0005794|Golgi apparatus;GO:0005654|nucleoplasm;GO:0005634|nucleus;	GO:0003700|transcription factor activity, sequence-specific DNA binding;GO:0000978|RNA polymerase II core promoter proximal region sequence-specific DNA binding;GO:0000981|RNA polymerase II transcription factor activity, sequence-specific DNA binding;GO:0003713|transcription coactivator activity;GO:0001077|transcriptional activator activity, RNA polymerase II core promoter proximal region sequenc…	K09429
gene:ENSGALG00000000618	144	100	140	96	149	122	114	82	136.442	116	139	174	185	231	173	127	131	0.78561	-0.348115	0.0278104	0.206892	down	no	ZCCHC17	protein_coding	chr23:688912-702716:+	gi|46195824|ref|NP_996861.1|	735	4.00E-90	nucleolar protein of 40 kDa [Gallus gallus]	gi|971430306|ref|XM_015297530.1|	1575	0	PREDICTED: Gallus gallus zinc finger, CCHC domain containing 17 (ZCCHC17), transcript variant X3, mRNA	Q9ESX4	257	7.00E-80	Nucleolar protein of 40 kDa	SPAC10F6.02c_1	63.5	6.00E-10	COG1185	pfam00575	S1	S1 RNA binding domain. The S1 domain occurs in a wide range of RNA associated proteins. It is structurally similar to cold shock protein which binds nucleic acids. The S1 domain has an OB-fold structure.	.	GO:0022625|cytosolic large ribosomal subunit;GO:0005730|nucleolus;	GO:0003723|RNA binding;GO:0008270|zinc ion binding;	.
gene:ENSGALG00000000619	4558	975	2588	787	734	4752	11120	488	2515.36	1700	2015	1851	377	732	1810	242	6851	1.71313	0.776636	0.262677	0.609899	up	no	ANGPTL4	protein_coding	chr28:945364-954006:-	gi|971435838|ref|XP_001232284.3|	1581	0	PREDICTED: angiopoietin-related protein 4 [Gallus gallus]	gi|971435837|ref|XM_001232283.4|	2410	0	PREDICTED: Gallus gallus angiopoietin-like 4 (ANGPTL4), mRNA	Q2TNK5	324	5.00E-98	Angiopoietin-related protein 4	.	.	.	.	pfam00147	Fibrinogen_C	Fibrinogen beta and gamma chains, C-terminal globular domain.	GO:0001525|angiogenesis;GO:0030154|cell differentiation;GO:2000352|negative regulation of endothelial cell apoptotic process;GO:0051005|negative regulation of lipoprotein lipase activity;GO:0070328|triglyceride homeostasis;	GO:0005615|extracellular space;	GO:0004857|enzyme inhibitor activity;GO:0042802|identical protein binding;	K08767
gene:ENSGALG00000000621	531	521	429	439	714	350	711	622	632.503	637	494	530	559	897	1008	842	1038	0.763015	-0.390217	0.0306243	0.217196	down	no	KANK3	protein_coding	chr28:971434-981257:+	gi|513226556|ref|XP_425881.4|	4017	0	PREDICTED: KN motif and ankyrin repeat domain-containing protein 3 isoform X1 [Gallus gallus]	gi|971435833|ref|XM_425881.5|	4274	0	PREDICTED: Gallus gallus ankyrin repeat domain 47 (ANKRD47), transcript variant X1, mRNA	Q14678	323	8.00E-90	KN motif and ankyrin repeat domain-containing protein 1	all2748	83.2	1.00E-15	COG0666	pfam12796	Ank_2	Ankyrin repeats (3 copies).	GO:0030837|negative regulation of actin filament polymerization;GO:0030336|negative regulation of cell migration;GO:0046627|negative regulation of insulin receptor signaling pathway;GO:2000393|negative regulation of lamellipodium morphogenesis;GO:0010977|negative regulation of neuron projection development;GO:0035024|negative regulation of Rho protein signal transduction;GO:1900028|negative regul…	GO:0005737|cytoplasm;GO:0005634|nucleus;GO:0005886|plasma membrane;GO:0032587|ruffle membrane;	GO:0008013|beta-catenin binding;	.
gene:ENSGALG00000000625	175	109	126	199	219	151	222	140	176.881	95	143	140	145	175	312	272	264	0.918433	-0.122753	0.575985	0.827471	down	no	MAPT	protein_coding	chr27:5360090-5397664:-	gi|971434793|ref|XP_015154822.1|	3390	0	PREDICTED: microtubule-associated protein tau isoform X2 [Gallus gallus]	gi|971434792|ref|XM_015299336.1|	2926	0	PREDICTED: Gallus gallus microtubule-associated protein tau (MAPT), transcript variant X6, mRNA	P29172	244	1.00E-69	Microtubule-associated protein tau	.	.	.	.	pfam00418	Tubulin-binding	Tau and MAP protein, tubulin-binding repeat. This family includes the vertebrate proteins MAP2, MAP4 and Tau, as well as other animal homologs. MAP4 is present in many tissues but is usually absent from neurons; MAP2 and Tau are mainly neuronal. Members of this family have the ability to bind to and stabilize microtubules. As a result, they are involved in neuronal migration, supporting dendrite …	GO:0007628|adult walking behavior;GO:1990000|amyloid fibril formation;GO:0008088|axon cargo transport;GO:0048675|axon extension;GO:0048312|intracellular distribution of mitochondria;GO:0007613|memory;GO:0000226|microtubule cytoskeleton organization;GO:0047497|mitochondrion transport along microtubule;GO:1903748|negative regulation of establishment of protein localization to mitochondrion;GO:00106…	GO:0030673|axolemma;GO:0005930|axoneme;GO:0036464|cytoplasmic ribonucleoprotein granule;GO:0005829|cytosol;GO:0030425|dendrite;GO:0097386|glial cell projection;GO:0030426|growth cone;GO:0045121|membrane raft;GO:0005874|microtubule;GO:0005875|microtubule associated complex;GO:0097418|neurofibrillary tangle;GO:0043005|neuron projection;GO:0043025|neuronal cell body;GO:0034399|nuclear periphery;GO:0…	GO:0034185|apolipoprotein binding;GO:0051087|chaperone binding;GO:0003677|DNA binding;GO:0051879|Hsp90 protein binding;GO:0071813|lipoprotein particle binding;GO:0008017|microtubule binding;GO:0042803|protein homodimerization activity;GO:0019901|protein kinase binding;GO:0048018|receptor agonist activity;GO:0017124|SH3 domain binding;	K04380
gene:ENSGALG00000000627	930	855	745	740	906	907	957	727	873.847	1063	848	918	896	945	807	914	964	0.968432	-0.0462779	0.60826	0.845816	down	no	DNAJC11	protein_coding	chr21:539941-556279:+	gi|118100958|ref|XP_425731.2|	2750	0	PREDICTED: dnaJ homolog subfamily C member 11 isoform X1 [Gallus gallus]	gi|971428987|ref|XM_425731.5|	3402	0	PREDICTED: Gallus gallus DnaJ (Hsp40) homolog, subfamily C, member 11 (DNAJC11), transcript variant X1, mRNA	Q9NVH1	1011	0	DnaJ homolog subfamily C member 11	.	.	.	.	pfam11875	DUF3395	Domain of unknown function (DUF3395). This domain is functionally uncharacterized. This domain is found in eukaryotes. This presumed domain is typically between 147 to 176 amino acids in length. This domain is found associated with pfam00226.	GO:0042407|cristae formation;	GO:0005741|mitochondrial outer membrane;GO:0005739|mitochondrion;	.	K09531
gene:ENSGALG00000000629	368	324	404	223	456	386	323	298	417.569	471	467	411	421	583	595	523	536	0.735105	-0.443978	0.000836567	0.0271367	down	no	gene:ENSGALG00000000629	protein_coding	chr28:983593-984731:+	gi|733923489|ref|XP_010723080.1|	564	1.00E-70	PREDICTED: NADH dehydrogenase [ubiquinone] 1 alpha subcomplex subunit 7 [Meleagris gallopavo]	gi|41633142|emb|BX932614.1|	579	0	Gallus gallus finished cDNA, clone ChEST306k6	Q0MQA6	157	2.00E-47	NADH dehydrogenase [ubiquinone] 1 alpha subcomplex subunit 7	.	.	.	.	pfam07347	CI-B14_5a	NADH:ubiquinone oxidoreductase subunit B14.5a (Complex I-B14.5a). This family contains the eukaryotic NADH:ubiquinone oxidoreductase subunit B14.5a (Complex I-B14.5a) (EC:1.6.5.3). This is approximately 100 residues long, and forms part of a multiprotein complex that resides on the inner mitochondrial membrane. The main function of the complex is the transport of electrons from NADH to ubiquinone…	GO:0042773|ATP synthesis coupled electron transport;	GO:0005747|mitochondrial respiratory chain complex I;	GO:0008137|NADH dehydrogenase (ubiquinone) activity;	.
gene:ENSGALG00000000630	0	0	1	0	0	0	0	0	0.122871	0	0	0	0	0	0	0	1	1.05815	0.0815399	0.978744	NA	up	no	HAS3	protein_coding	chr11:18909088-18913330:+	gi|513204029|ref|XP_425137.4|	3019	0	PREDICTED: hyaluronan synthase 3 isoform X1 [Gallus gallus]	gi|1003947294|ref|XM_015874325.1|	1472	0	PREDICTED: Coturnix japonica hyaluronan synthase 3 (HAS3), mRNA	O08650	949	0	Hyaluronan synthase 3	SPy2200	121	4.00E-28	COG1215	pfam13641	Glyco_tranf_2_3	Glycosyltransferase like family 2. Members of this family of prokaryotic proteins include putative glucosyltransferase, which are involved in bacterial capsule biosynthesis.	GO:0007155|cell adhesion;GO:0085029|extracellular matrix assembly;GO:0045226|extracellular polysaccharide biosynthetic process;GO:0030213|hyaluronan biosynthetic process;GO:1900106|positive regulation of hyaluranon cable assembly;GO:0045893|positive regulation of transcription, DNA-templated;	GO:0005737|cytoplasm;GO:0036117|hyaluranon cable;GO:0005887|integral component of plasma membrane;	GO:0050501|hyaluronan synthase activity;	K00752
gene:ENSGALG00000000632	15	25	13	11	19	25	41	27	23.2945	20	34	35	35	17	35	5	20	0.921326	-0.118216	0.732994	0.90608	down	no	CHTF8	protein_coding	chr11:18913184-18914832:-	gi|478621064|ref|NP_001264567.1|	503	7.00E-60	chromosome transmission fidelity protein 8 homolog [Gallus gallus]	gi|478733064|ref|NR_102418.1|	1018	0	Gallus gallus chromosome transmission fidelity factor 8 (CHTF8), transcript variant 3, non-coding RNA	P0CG11	145	7.00E-41	Chromosome transmission fidelity protein 8 homolog	.	.	.	.	pfam09696	Ctf8	Ctf8. Ctf8 (chromosome transmissions fidelity 8) is a component of the Ctf18 RFC-like complex which is a DNA clamp loader involved in sister chromatid cohesion.	GO:0006260|DNA replication;GO:0007064|mitotic sister chromatid cohesion;GO:1900264|positive regulation of DNA-directed DNA polymerase activity;	GO:0031390|Ctf18 RFC-like complex;GO:0005634|nucleus;	GO:0003689|DNA clamp loader activity;GO:0043142|single-stranded DNA-dependent ATPase activity;	K11270
gene:ENSGALG00000000636	481	341	702	550	559	557	613	556	586.7	527	597	569	771	793	528	596	783	0.897595	-0.155863	0.248952	0.596177	down	no	MDM4	protein_coding	chr26:1813731-1832064:+	gi|513224608|ref|XP_004934981.1|	2545	0	PREDICTED: protein Mdm4 isoform X1 [Gallus gallus]	gi|971434210|ref|XM_004934925.2|	2457	0	PREDICTED: Gallus gallus MDM4, p53 regulator (MDM4), transcript variant X5, mRNA	O15151	568	0	Protein Mdm4	.	.	.	.	pfam02201	SWIB	SWIB/MDM2 domain. This family includes the SWIB domain and the MDM2 domain. The p53-associated protein (MDM2) is an inhibitor of the p53 tumor suppressor gene binding the transactivation domain and down regulating the ability of p53 to activate transcription. This family contains the p53 binding domain of MDM2.	GO:0008283|cell proliferation;GO:0071456|cellular response to hypoxia;GO:0030330|DNA damage response, signal transduction by p53 class mediator;GO:0006977|DNA damage response, signal transduction by p53 class mediator resulting in cell cycle arrest;GO:0045023|G0 to G1 transition;GO:0043066|negative regulation of apoptotic process;GO:0071157|negative regulation of cell cycle arrest;GO:0008285|nega…	GO:0005654|nucleoplasm;GO:0005634|nucleus;	GO:0019899|enzyme binding;GO:0061630|ubiquitin protein ligase activity;GO:0008270|zinc ion binding;	K10127
gene:ENSGALG00000000637	155	144	175	166	232	122	172	169	185.884	173	206	189	174	209	314	197	219	0.841444	-0.249061	0.0883673	0.368569	down	no	ZBTB48	protein_coding	chr21:570199-581910:-	gi|113206078|ref|NP_001038107.1|	2522	0	zinc finger and BTB domain-containing protein 48 [Gallus gallus]	gi|113206077|ref|NM_001044642.1|	2330	0	Gallus gallus zinc finger and BTB domain containing 48 (ZBTB48), mRNA	Q1H9T6	733	0	Telomere zinc finger-associated protein	.	.	.	.	pfam07562	NCD3G	Nine Cysteines Domain of family 3 GPCR. This conserved sequence contains several highly-conserved Cys residues that are predicted to form disulphide bridges. It is predicted to lie outside the cell membrane, tethered to the pfam00003 in several receptor proteins.	GO:0045893|positive regulation of transcription, DNA-templated;GO:0010833|telomere maintenance via telomere lengthening;GO:0006351|transcription, DNA-templated;	GO:0000781|chromosome, telomeric region;GO:0005829|cytosol;GO:0005654|nucleoplasm;	GO:0003691|double-stranded telomeric DNA binding;GO:0042802|identical protein binding;GO:0046872|metal ion binding;GO:0044212|transcription regulatory region DNA binding;	K10519
gene:ENSGALG00000000638	95	82	84	80	117	81	97	70	115.833	137	139	139	103	123	210	174	154	0.630661	-0.665064	1.65E-05	0.0027194	down	no	UTP4	protein_coding	chr11:18914355-18919580:+	gi|363738376|ref|XP_001232920.2|	3552	0	PREDICTED: cirhin isoform X2 [Gallus gallus]	gi|971415152|ref|XM_001232919.4|	2016	0	PREDICTED: Gallus gallus cirrhosis, autosomal recessive 1A (cirhin) (CIRH1A), transcript variant X2, mRNA	Q969X6	866	0	U3 small nucleolar RNA-associated protein 4 homolog	.	.	.	.	pfam03251	Tymo_45kd_70kd	Tymovirus 45/70Kd protein. Tymoviruses are single stranded RNA viruses. This family includes a protein of unknown function that has been named based on its molecular weight. Tymoviruses such as the ononis yellow mosaic tymovirus encode only three proteins. Of these two are overlapping this protein overlaps a larger ORF that is thought to be the polymerase.	GO:0030490|maturation of SSU-rRNA;GO:0006355|regulation of transcription, DNA-templated;GO:0006364|rRNA processing;GO:0006351|transcription, DNA-templated;	GO:0005694|chromosome;GO:0001650|fibrillar center;GO:0005730|nucleolus;GO:0005654|nucleoplasm;GO:0034455|t-UTP complex;	GO:0003723|RNA binding;	K14548
gene:ENSGALG00000000639	1	1	4	0	0	1	2	9	1.98597	0	0	0	1	4	2	2	5	1.43045	0.516472	0.59387	NA	up	no	LRRN2	protein_coding	chr26:1842480-1844570:-	gi|50760523|ref|XP_425820.1|	3373	0	PREDICTED: leucine-rich repeat neuronal protein 2 [Gallus gallus]	gi|971434203|ref|XM_425820.5|	2091	0	PREDICTED: Gallus gallus leucine rich repeat neuronal 2 (LRRN2), mRNA	O75325	858	0	Leucine-rich repeat neuronal protein 2	SPy1798	73.9	1.00E-12	COG4886	pfam07679	I-set	Immunoglobulin I-set domain.	GO:0007409|axonogenesis;GO:0007155|cell adhesion;GO:0007165|signal transduction;	GO:0005615|extracellular space;GO:0016021|integral component of membrane;	GO:0038023|signaling receptor activity;	.
gene:ENSGALG00000000643	169	126	122	175	194	88	144	135	163.572	143	147	175	206	211	177	215	236	0.809106	-0.305599	0.0419089	0.258806	down	no	ANKS3	protein_coding	chr14:13235341-13245080:-	gi|971420136|ref|XP_001231827.3|	2871	0	PREDICTED: ankyrin repeat and SAM domain-containing protein 3 isoform X1 [Gallus gallus]	gi|971420139|ref|XR_001469138.1|	2006	0	PREDICTED: Gallus gallus ankyrin repeat and sterile alpha motif domain containing 3 (ANKS3), transcript variant X3, misc_RNA	.	.	.	.	all2748	106	8.00E-24	COG0666	pfam12796	Ank_2	Ankyrin repeats (3 copies).	.	.	.	.
gene:ENSGALG00000000645	3	8	1	3	8	1	2	3	3.73167	3	3	4	0	3	6	7	5	0.993258	-0.00975963	0.987017	NA	down	no	ESPN	protein_coding	chr21:607572-614042:-	gi|971428937|ref|XP_015152454.1|	793	4.00E-91	PREDICTED: espin isoform X5 [Gallus gallus]	gi|971428934|ref|XM_015296966.1|	695	0	PREDICTED: Gallus gallus espin (ESPN), transcript variant X4, mRNA	Q9ET47	169	8.00E-43	Espin	.	.	.	.	pfam02205	WH2	WH2 motif. The WH2 motif (for Wiskott Aldrich syndrome homology region 2) has been shown in WASP and Scar1 (mammalian homologue) to be the region that interacts with actin.	GO:0051017|actin filament bundle assembly;GO:0051639|actin filament network formation;GO:0007626|locomotory behavior;GO:0051494|negative regulation of cytoskeleton organization;GO:0030046|parallel actin filament bundle assembly;GO:0051491|positive regulation of filopodium assembly;GO:0007605|sensory perception of sound;	GO:0015629|actin cytoskeleton;GO:0005903|brush border;GO:0030054|cell junction;GO:0005737|cytoplasm;GO:0043197|dendritic spine;GO:0031941|filamentous actin;GO:0005902|microvillus;GO:0032420|stereocilium;GO:0032421|stereocilium bundle;GO:0032426|stereocilium bundle tip;	GO:0051015|actin filament binding;GO:0017124|SH3 domain binding;	.
gene:ENSGALG00000000650	267	216	283	218	306	308	249	163	325.332	500	380	340	454	492	458	301	357	0.645768	-0.630911	2.07E-05	0.00303118	down	no	NIP7	protein_coding	chr11:18933246-18934623:+	gi|477507252|ref|NP_001264418.1|	700	3.00E-91	60S ribosome subunit biogenesis protein NIP7 homolog [Gallus gallus]	gi|477507251|ref|NM_001277489.1|	596	0	Gallus gallus NIP7, nucleolar pre-rRNA processing protein (NIP7), mRNA	Q6DFH9	249	8.00E-82	60S ribosome subunit biogenesis protein NIP7 homolog	SPCC320.11c	192	1.00E-59	COG1374	pfam03657	UPF0113	Uncharacterized protein family (UPF0113).	GO:0042255|ribosome assembly;	GO:0005730|nucleolus;	GO:0003723|RNA binding;	K07565
gene:ENSGALG00000000652	45	27	47	63	50	47	33	54	68.0654	74	72	44	84	125	110	83	160	0.522638	-0.936116	5.48E-05	0.00534801	down	no	ACOT7	protein_coding	chr21:622081-629374:+	gi|971429109|ref|XP_015152530.1|	1657	0	PREDICTED: cytosolic acyl coenzyme A thioester hydrolase isoform X2 [Gallus gallus]	gi|971429108|ref|XM_015297044.1|	996	0	PREDICTED: Gallus gallus acyl-CoA thioesterase 7 (ACOT7), transcript variant X2, mRNA	Q91V12	531	2.00E-178	Cytosolic acyl coenzyme A thioester hydrolase	BH2302	85.1	2.00E-17	COG1607	pfam03061	4HBT	Thioesterase superfamily. This family contains a wide variety of enzymes, principally thioesterases. This family includes 4HBT (EC 3.1.2.23) which catalyses the final step in the biosynthesis of 4-hydroxybenzoate from 4-chlorobenzoate in the soil dwelling microbe Pseudomonas CBS-3. This family includes various cytosolic long-chain acyl-CoA thioester hydrolases. Long-chain acyl-CoA hydrolases hydr…	GO:0006637|acyl-CoA metabolic process;GO:0015937|coenzyme A biosynthetic process;GO:0009062|fatty acid catabolic process;GO:0036116|long-chain fatty-acyl-CoA catabolic process;GO:0051792|medium-chain fatty acid biosynthetic process;GO:0036114|medium-chain fatty-acyl-CoA catabolic process;GO:1900535|palmitic acid biosynthetic process;	GO:0044297|cell body;GO:0005829|cytosol;GO:0043005|neuron projection;GO:0005654|nucleoplasm;	GO:0047617|acyl-CoA hydrolase activity;GO:0052689|carboxylic ester hydrolase activity;GO:0000062|fatty-acyl-CoA binding;GO:0042802|identical protein binding;GO:0036042|long-chain fatty acyl-CoA binding;GO:0016290|palmitoyl-CoA hydrolase activity;GO:0042803|protein homodimerization activity;	K17360
gene:ENSGALG00000000653	0	0	0	0	0	0	1	0	0.0582619	0	0	0	0	0	0	0	0	1.35868	0.44221	0.88511	NA	up	no	CNTN2	protein_coding	chr26:1979695-2003254:+	gi|52138691|ref|NP_001004395.1|	5378	0	contactin-2 precursor [Gallus gallus]	gi|52138690|ref|NM_001004395.1|	3914	0	Gallus gallus contactin 2 (axonal) (CNTN2), mRNA	P28685	2084	0	Contactin-2	.	.	.	.	pfam07679	I-set	Immunoglobulin I-set domain.	GO:0007158|neuron cell-cell adhesion;GO:0031175|neuron projection development;GO:0097090|presynaptic membrane organization;	GO:0031225|anchored component of membrane;GO:0005886|plasma membrane;	GO:0050839|cell adhesion molecule binding;	K06760
gene:ENSGALG00000000654	0	2	1	0	3	0	1	6	1.02858	0	0	1	0	1	1	0	0	4.50169	2.17047	0.0879613	NA	up	no	TMED6	protein_coding	chr11:18934966-18937487:-	gi|532164694|ref|NP_001269101.1|	1282	2.00E-176	transmembrane emp24 domain-containing protein 6 precursor [Gallus gallus]	gi|532164693|ref|NM_001282172.1|	864	0	Gallus gallus transmembrane emp24 protein transport domain containing 6 (TMED6), mRNA	Q8WW62	317	8.00E-107	Transmembrane emp24 domain-containing protein 6	.	.	.	.	pfam01105	EMP24_GP25L	emp24/gp25L/p24 family/GOLD. Members of this family are implicated in bringing cargo forward from the ER and binding to coat proteins by their cytoplasmic domains. This domain corresponds closely to the beta-strand rich GOLD domain described in. The GOLD domain is always found combined with lipid- or membrane-association domains.	.	GO:0005789|endoplasmic reticulum membrane;GO:0016021|integral component of membrane;	.	.
gene:ENSGALG00000000657	486	458	428	386	383	462	475	391	456.916	467	455	493	535	578	466	430	503	0.935381	-0.0963733	0.255918	0.603412	down	no	TERF2	protein_coding	chr11:18938562-18946393:-	gi|429325226|ref|NP_001258821.1|	3743	0	telomeric repeat-binding factor 2 [Gallus gallus]	gi|429325225|ref|NM_001271892.1|	2974	0	Gallus gallus telomeric repeat binding factor 2 (TERF2), mRNA	Q9PU53	1441	0	Telomeric repeat-binding factor 2	.	.	.	.	pfam08558	TRF	Telomere repeat binding factor (TRF). Telomere repeat binding factor (TRF) family proteins are important for the regulation of telomere stability. The two related human TRF proteins hTRF1 and hTRF2 form homodimers and bind directly to telomeric TTAGGG repeats via the myb DNA binding domain pfam00249 at the carboxy terminus. TRF1 is implicated in telomere length regulation and TRF2 in telomere pro…	GO:0007049|cell cycle;GO:0031848|protection from non-homologous end joining at telomere;GO:0000723|telomere maintenance;GO:0031627|telomeric loop formation;	GO:0000781|chromosome, telomeric region;GO:0000783|nuclear telomere cap complex;GO:0005654|nucleoplasm;	GO:0003691|double-stranded telomeric DNA binding;GO:0042803|protein homodimerization activity;GO:0042162|telomeric DNA binding;	K11111
gene:ENSGALG00000000660	853	1097	1221	753	994	1183	1101	886	1040.01	1153	1065	1011	1161	1310	1059	922	1013	0.987099	-0.018734	0.878599	0.961006	down	no	CYB5B	protein_coding	chr11:18950606-18962787:+	gi|71895491|ref|NP_001025752.1|	762	2.00E-96	outer mitochondrial membrane cytochrome b5 [Gallus gallus]	gi|971414915|ref|XM_015292582.1|	1339	0	PREDICTED: Gallus gallus outer mitochondrial membrane cytochrome b5 (CYB5B), transcript variant X1, mRNA	Q9CQX2	181	6.00E-53	Cytochrome b5 type B	SPCC16A11.10c	94	1.00E-21	COG5274	pfam00173	Cyt-b5	Cytochrome b5-like Heme/Steroid binding domain. This family includes heme binding domains from a diverse range of proteins. This family also includes proteins that bind to steroids. The family includes progesterone receptors. Many members of this subfamily are membrane anchored by an N-terminal transmembrane alpha helix. This family also includes a domain in some chitin synthases. There is no kno…	GO:0055114|oxidation-reduction process;	GO:0016021|integral component of membrane;GO:0043231|intracellular membrane-bounded organelle;GO:0005743|mitochondrial inner membrane;GO:0005741|mitochondrial outer membrane;GO:0005739|mitochondrion;	GO:0008047|enzyme activator activity;GO:0020037|heme binding;GO:0046872|metal ion binding;	.
gene:ENSGALG00000000667	14	17	11	3	18	3	45	11	23.0302	9	2	12	40	82	6	88	23	0.490181	-1.02861	0.0907872	0.373072	down	no	EDN2	protein_coding	chr23:1063330-1068649:+	gi|310772251|ref|NP_001185584.1|	702	5.00E-83	endothelin-2 precursor [Gallus gallus]	gi|371940858|ref|NM_001198655.2|	2690	0	Gallus gallus endothelin 2 (EDN2), mRNA	Q5NRQ0	105	6.00E-24	Endothelin-2	.	.	.	.	pfam00322	Endothelin	Endothelin family.	GO:0014824|artery smooth muscle contraction;GO:0019722|calcium-mediated signaling;GO:0019221|cytokine-mediated signaling pathway;GO:0097009|energy homeostasis;GO:0048016|inositol phosphate-mediated signaling;GO:0048286|lung alveolus development;GO:0042116|macrophage activation;GO:0048246|macrophage chemotaxis;GO:0030593|neutrophil chemotaxis;GO:0008284|positive regulation of cell proliferation;GO…	GO:0005615|extracellular space;GO:0005622|intracellular;	GO:0031708|endothelin B receptor binding;GO:0005179|hormone activity;	K16367
gene:ENSGALG00000000668	570	487	546	538	519	538	544	587	533.825	400	535	464	493	519	704	550	635	1.07023	0.0979147	0.340408	0.677473	up	no	RBBP5	protein_coding	chr26:2014218-2023555:-	gi|71895487|ref|NP_001026085.1|	2641	0	retinoblastoma-binding protein 5 [Gallus gallus]	gi|971433687|ref|XM_015298921.1|	3493	0	PREDICTED: Gallus gallus retinoblastoma binding protein 5 (RBBP5), transcript variant X1, mRNA	Q15291	993	0	Retinoblastoma-binding protein 5	.	.	.	.	pfam00400	WD40	WD domain, G-beta repeat.	GO:0006974|cellular response to DNA damage stimulus;GO:0051568|histone H3-K4 methylation;GO:0043687|post-translational protein modification;GO:0045652|regulation of megakaryocyte differentiation;GO:0006355|regulation of transcription, DNA-templated;GO:0043627|response to estrogen;GO:0006351|transcription, DNA-templated;	GO:0035097|histone methyltransferase complex;GO:0071339|MLL1 complex;GO:0044666|MLL3/4 complex;GO:0005730|nucleolus;GO:0005654|nucleoplasm;GO:0005634|nucleus;GO:0048188|Set1C/COMPASS complex;	GO:0018024|histone-lysine N-methyltransferase activity;GO:0035064|methylated histone binding;GO:0044212|transcription regulatory region DNA binding;	K14961
gene:ENSGALG00000000669	301	266	273	287	376	303	546	327	350.865	238	292	306	332	342	572	483	472	0.932003	-0.101594	0.567698	0.824295	down	no	ETV3	protein_coding	chr25:2520992-2528858:+	gi|971432515|ref|XP_015153944.1|	2597	0	PREDICTED: ETS translocation variant 3 [Gallus gallus]	gi|971432514|ref|XM_015298458.1|	1621	0	PREDICTED: Gallus gallus ets variant 3 (ETV3), mRNA	A1YF15	736	0	ETS translocation variant 3	.	.	.	.	pfam00178	Ets	Ets-domain.	GO:0006351|transcription, DNA-templated;	GO:0005634|nucleus;	GO:0043565|sequence-specific DNA binding;GO:0001227|transcriptional repressor activity, RNA polymerase II transcription regulatory region sequence-specific binding;	K09433
gene:ENSGALG00000000672	67	121	85	166	141	110	148	138	138.149	124	120	108	152	160	199	194	209	0.824029	-0.279233	0.154063	0.479659	down	no	SCMH1	protein_coding	chr23:1344051-1374495:+	gi|733919650|ref|XP_010721574.1|	3214	0	PREDICTED: polycomb protein SCMH1 isoform X1 [Meleagris gallopavo]	gi|971430420|ref|XM_015297576.1|	2114	0	PREDICTED: Gallus gallus sex comb on midleg homolog 1 (Drosophila) (SCMH1), transcript variant X1, mRNA	Q96GD3	839	0	Polycomb protein SCMH1	.	.	.	.	pfam12140	DUF3588	Protein of unknown function (DUF3588). This family of proteins is found in eukaryotes. Proteins in this family are typically between 129 and 866 amino acids in length, and the family is found in association with pfam02820. The exact function of this family is not known.	GO:0009952|anterior/posterior pattern specification;GO:0006338|chromatin remodeling;GO:0016458|gene silencing;GO:0045892|negative regulation of transcription, DNA-templated;GO:0007283|spermatogenesis;GO:0006351|transcription, DNA-templated;	GO:0010369|chromocenter;GO:0005654|nucleoplasm;	.	K11461
gene:ENSGALG00000000674	845	748	730	947	1016	968	1217	977	922.904	702	824	662	838	937	1198	1056	1311	1.05061	0.0712245	0.608505	0.84596	up	no	MYO1D	protein_coding	chr27:3817962-3888947:+	gi|363743349|ref|XP_418085.3|	5441	0	PREDICTED: unconventional myosin-Id isoform X2 [Gallus gallus]	gi|971434688|ref|XM_418085.5|	3973	0	PREDICTED: Gallus gallus myosin ID (MYO1D), transcript variant X2, mRNA	O94832	1901	0	Unconventional myosin-Id	YMR109w	530	1.00E-163	COG5022	pfam00063	Myosin_head	Myosin head (motor domain).	GO:0051641|cellular localization;GO:0061502|early endosome to recycling endosome transport;GO:0030900|forebrain development;GO:0007018|microtubule-based movement;GO:0010923|negative regulation of phosphatase activity;	GO:0097440|apical dendrite;GO:0030673|axolemma;GO:0030424|axon;GO:0016323|basolateral plasma membrane;GO:0005903|brush border;GO:0031410|cytoplasmic vesicle;GO:0005829|cytosol;GO:0005768|endosome;GO:0070062|extracellular exosome;GO:0043209|myelin sheath;GO:0016459|myosin complex;GO:0043005|neuron projection;GO:0043025|neuronal cell body;GO:0044853|plasma membrane raft;GO:0005790|smooth endoplasmi…	GO:0051015|actin filament binding;GO:0030898|actin-dependent ATPase activity;GO:0005524|ATP binding;GO:0048306|calcium-dependent protein binding;GO:0005516|calmodulin binding;GO:0000146|microfilament motor activity;GO:0008017|microtubule binding;GO:0003777|microtubule motor activity;GO:0019904|protein domain specific binding;	K10356
gene:ENSGALG00000000678	1813	2121	1742	1905	1583	2993	1966	1739	1955.4	2135	1663	1574	3102	2771	1736	1304	1402	1.07755	0.107749	0.571178	0.825954	up	no	CITED4	protein_coding	chr23:1506533-1508755:+	gi|45382635|ref|NP_990049.1|	961	4.00E-123	cbp/p300-interacting transactivator 3 [Gallus gallus]	gi|61102717|ref|NM_204718.2|	1941	0	Gallus gallus Cbp/p300-interacting transactivator, with Glu/Asp-rich carboxy-terminal domain, 4 (CITED4), mRNA	Q9I8K7	374	1.00E-124	Cbp/p300-interacting transactivator 3	.	.	.	.	pfam04487	CITED	CITED. CITED, CBP/p300-interacting transactivator with ED-rich tail, are characterized by a conserved 32-amino acid sequence at the C-terminus. CITED proteins do not bind DNA directly and are thought to function as transcriptional co-activators.	GO:0032502|developmental process;GO:0006357|regulation of transcription from RNA polymerase II promoter;GO:0043627|response to estrogen;	GO:0005634|nucleus;	GO:0001105|RNA polymerase II transcription coactivator activity;GO:0003713|transcription coactivator activity;	.
gene:ENSGALG00000000681	53	52	41	45	32	36	55	29	37.8759	27	20	20	53	34	31	39	46	1.35	0.43296	0.0517773	0.285715	up	no	PAK1	protein_coding	chr1:194484628-194551701:+	gi|240849374|ref|NP_001155844.1|	2711	0	serine/threonine-protein kinase PAK 1 [Gallus gallus]	gi|971378751|ref|XM_015280855.1|	3313	0	PREDICTED: Gallus gallus p21 protein (Cdc42/Rac)-activated kinase 1 (PAK1), transcript variant X3, mRNA	Q08E52	991	0	Serine/threonine-protein kinase PAK 1	.	.	.	.	pfam00069	Pkinase	Protein kinase domain.	GO:0030036|actin cytoskeleton organization;GO:0031532|actin cytoskeleton reorganization;GO:0032147|activation of protein kinase activity;GO:0006915|apoptotic process;GO:0048754|branching morphogenesis of an epithelial tube;GO:0016477|cell migration;GO:0006887|exocytosis;GO:0048012|hepatocyte growth factor receptor signaling pathway;GO:0060244|negative regulation of cell proliferation involved in …	GO:0005911|cell-cell junction;GO:0005737|cytoplasm;GO:0005829|cytosol;GO:0005925|focal adhesion;GO:0071437|invadopodium;GO:0005886|plasma membrane;GO:0032991|macromolecular complex;GO:0001726|ruffle;GO:0032587|ruffle membrane;	GO:0005524|ATP binding;GO:0005518|collagen binding;GO:0004674|protein serine/threonine kinase activity;GO:0048365|Rac GTPase binding;	K04409
gene:ENSGALG00000000684	1	0	1	3	14	6	13	2	4.66825	6	2	4	2	1	7	13	1	1.12783	0.173548	0.810898	NA	up	no	KLHDC8A	protein_coding	chr26:2090546-2094449:-	gi|363743044|ref|XP_417963.3|	1434	0	PREDICTED: kelch domain-containing protein 8A [Gallus gallus]	gi|971434182|ref|XM_015299086.1|	1404	0	PREDICTED: Gallus gallus kelch domain containing 8A (KLHDC8A), transcript variant X6, mRNA	Q91XA8	484	8.00E-168	Kelch domain-containing protein 8A	.	.	.	.	pfam01344	Kelch_1	Kelch motif. The kelch motif was initially discovered in Kelch. In this protein there are six copies of the motif. It has been shown that the Drosophila ring canal kelch protein is related to Galactose Oxidase for which a structure has been solved. The kelch motif forms a beta sheet. Several of these sheets associate to form a beta propeller structure as found in pfam00064, pfam00400 and pfam0041…	GO:0016567|protein ubiquitination;	GO:0031463|Cul3-RING ubiquitin ligase complex;	.	.
gene:ENSGALG00000000685	570	571	394	497	517	481	703	482	535.57	423	493	731	386	503	659	650	603	0.997595	-0.00347418	0.981161	0.994053	down	no	MAP3K14	protein_coding	chr27:3794520-3809775:-	gi|971434535|ref|XP_015154709.1|	4563	0	PREDICTED: mitogen-activated protein kinase kinase kinase 14 isoform X1 [Gallus gallus]	gi|971434534|ref|XM_015299223.1|	5178	0	PREDICTED: Gallus gallus mitogen-activated protein kinase kinase kinase 14 (MAP3K14), transcript variant X1, mRNA	Q99558	1006	0	Mitogen-activated protein kinase kinase kinase 14	.	.	.	.	pfam00069	Pkinase	Protein kinase domain.	GO:0032147|activation of protein kinase activity;GO:0071260|cellular response to mechanical stimulus;GO:0051607|defense response to virus;GO:0007249|I-kappaB kinase/NF-kappaB signaling;GO:0006955|immune response;GO:0038061|NIK/NF-kappaB signaling;GO:0043123|positive regulation of I-kappaB kinase/NF-kappaB signaling;GO:0042981|regulation of apoptotic process;GO:0007346|regulation of mitotic cell c…	GO:0005737|cytoplasm;GO:0005829|cytosol;GO:0001650|fibrillar center;GO:0043231|intracellular membrane-bounded organelle;GO:0005634|nucleus;	GO:0005524|ATP binding;GO:0016301|kinase activity;GO:0004709|MAP kinase kinase kinase activity;GO:0004704|NF-kappaB-inducing kinase activity;GO:0004672|protein kinase activity;GO:0004674|protein serine/threonine kinase activity;	K04466
gene:ENSGALG00000000690	0	0	0	0	0	1	0	0	0.122796	0	0	0	1	0	0	0	0	1.05815	0.0815399	0.978744	NA	up	no	GDPD4	protein_coding	chr1:194560365-194594269:+	gi|118085265|ref|XP_417276.2|	2937	0	PREDICTED: glycerophosphodiester phosphodiesterase domain-containing protein 5 isoform X1 [Gallus gallus]	gi|971378818|ref|XM_417276.5|	2905	0	PREDICTED: Gallus gallus glycerophosphodiester phosphodiesterase domain containing 4 (GDPD4), transcript variant X1, mRNA	Q8WTR4	473	3.00E-153	Glycerophosphodiester phosphodiesterase domain-containing protein 5	PA2352	80.1	5.00E-15	COG0584	pfam03009	GDPD	Glycerophosphoryl diester phosphodiesterase family. Escherichia coli has two sequence related isozymes of glycerophosphoryl diester phosphodiesterase (GDPD) - periplasmic and cytosolic. This family also includes agrocinopine synthase, the similarity to GDPD has been noted. This family appears to have weak but not significant matches to mammalian phospholipase C pfam00388, which suggests that this…	GO:0021895|cerebral cortex neuron differentiation;GO:0006629|lipid metabolic process;GO:0045746|negative regulation of Notch signaling pathway;GO:0031175|neuron projection development;GO:0045787|positive regulation of cell cycle;GO:0045666|positive regulation of neuron differentiation;GO:0048505|regulation of timing of cell differentiation;GO:0021522|spinal cord motor neuron differentiation;	GO:0030426|growth cone;GO:0016021|integral component of membrane;GO:0043025|neuronal cell body;GO:0097038|perinuclear endoplasmic reticulum;	GO:0047389|glycerophosphocholine phosphodiesterase activity;GO:0008889|glycerophosphodiester phosphodiesterase activity;	.
gene:ENSGALG00000000692	469	303	399	433	344	591	423	495	408.08	413	190	187	304	265	654	297	842	1.17323	0.230487	0.3915	0.713958	up	no	CDK18	protein_coding	chr26:2156870-2171973:+	gi|513224678|ref|XP_001234978.3|	2423	0	PREDICTED: cyclin-dependent kinase 18 isoform X1 [Gallus gallus]	gi|971434160|ref|XM_001234977.4|	1428	0	PREDICTED: Gallus gallus cyclin-dependent kinase 18 (CDK18), transcript variant X1, mRNA	Q5RD01	722	0	Cyclin-dependent kinase 18	.	.	.	.	pfam00069	Pkinase	Protein kinase domain.	.	.	GO:0005524|ATP binding;GO:0004693|cyclin-dependent protein serine/threonine kinase activity;	K15596
gene:ENSGALG00000000693	265	208	257	208	259	181	255	202	289.509	275	330	369	316	335	429	411	415	0.673198	-0.570897	4.46E-07	0.000222612	down	no	NOB1	protein_coding	chr11:19039525-19042055:-	gi|118096647|ref|XP_414227.2|	1966	0	PREDICTED: RNA-binding protein NOB1 [Gallus gallus]	gi|971415189|ref|XM_414227.5|	1621	0	PREDICTED: Gallus gallus NIN1/RPN12 binding protein 1 homolog (S. cerevisiae) (NOB1), mRNA	Q4R537	501	2.00E-172	RNA-binding protein NOB1	SPAC1486.09	145	2.00E-37	COG1439	pfam08772	NOB1_Zn_bind	Nin one binding (NOB1) Zn-ribbon like. This domain corresponds to a zinc ribbon and is found on the RNA binding protein NOB1 (Nin one binding).	GO:0000469|cleavage involved in rRNA processing;GO:0042274|ribosomal small subunit biogenesis;	GO:0005634|nucleus;	GO:0004521|endoribonuclease activity;GO:0046872|metal ion binding;	K11883
gene:ENSGALG00000000695	65	60	80	47	86	56	112	60	75.0921	52	75	69	102	87	88	90	95	0.909251	-0.13725	0.428692	0.741549	down	no	MFSD4A	protein_coding	chr26:2178133-2192431:+	gi|513224675|ref|XP_417964.4|	2299	0	PREDICTED: major facilitator superfamily domain-containing protein 4 [Gallus gallus]	gi|971434159|ref|XM_417964.5|	2622	0	PREDICTED: Gallus gallus major facilitator superfamily domain containing 4 (MFSD4), mRNA	Q8N468	608	0	Major facilitator superfamily domain-containing protein 4A	.	.	.	.	pfam07690	MFS_1	Major Facilitator Superfamily.	.	GO:0016021|integral component of membrane;	GO:0005355|glucose transmembrane transporter activity;	.
gene:ENSGALG00000000699	469	486	375	457	526	498	620	439	472.71	423	402	389	408	460	689	422	593	1.08268	0.114613	0.372627	0.700595	up	no	WWP2	protein_coding	chr11:19042181-19073845:+	gi|971414938|ref|XP_015148079.1|	4606	0	PREDICTED: NEDD4-like E3 ubiquitin-protein ligase WWP2 isoform X3 [Gallus gallus]	gi|971414937|ref|XM_015292593.1|	3980	0	PREDICTED: Gallus gallus WW domain containing E3 ubiquitin protein ligase 2 (WWP2), transcript variant X3, mRNA	O00308	1438	0	NEDD4-like E3 ubiquitin-protein ligase WWP2	YER125w	541	2.00E-173	COG5021	pfam00632	HECT	HECT-domain (ubiquitin-transferase). The name HECT comes from Homologous to the E6-AP Carboxyl Terminus.	GO:0006464|cellular protein modification process;GO:0006858|extracellular transport;GO:0043433|negative regulation of sequence-specific DNA binding transcription factor activity;GO:0010629|negative regulation of gene expression;GO:0045746|negative regulation of Notch signaling pathway;GO:0051224|negative regulation of protein transport;GO:0000122|negative regulation of transcription from RNA poly…	GO:0005737|cytoplasm;GO:0005829|cytosol;GO:0070062|extracellular exosome;GO:0016020|membrane;GO:0005634|nucleus;GO:0000151|ubiquitin ligase complex;	GO:0001085|RNA polymerase II transcription factor binding;GO:0008134|transcription factor binding;GO:0001190|transcriptional activator activity, RNA polymerase II transcription factor binding;GO:0061630|ubiquitin protein ligase activity;GO:0004842|ubiquitin-protein transferase activity;	K05630
gene:ENSGALG00000000703	100	56	51	36	102	128	136	64	76.9245	58	39	54	83	71	86	111	78	1.21533	0.281348	0.272955	0.619328	up	no	SLC45A3	protein_coding	chr26:2224414-2246628:-	gi|733921999|ref|XP_003212954.2|	2826	0	PREDICTED: LOW QUALITY PROTEIN: solute carrier family 45 member 3 [Meleagris gallopavo]	gi|971434157|ref|XM_015299080.1|	5465	0	PREDICTED: Gallus gallus solute carrier family 45, member 3 (SLC45A3), transcript variant X10, mRNA	Q96JT2	686	0	Solute carrier family 45 member 3	.	.	.	.	pfam13347	MFS_2	MFS/sugar transport protein. This family is part of the major facilitator superfamily of membrane transport proteins.	GO:0008645|hexose transport;GO:0045723|positive regulation of fatty acid biosynthetic process;GO:0010907|positive regulation of glucose metabolic process;GO:0048713|regulation of oligodendrocyte differentiation;GO:0015770|sucrose transport;	GO:0016021|integral component of membrane;GO:0005886|plasma membrane;	GO:0008506|sucrose:proton symporter activity;GO:0051119|sugar transmembrane transporter activity;	K15379
gene:ENSGALG00000000707	987	917	927	853	988	859	762	799	986.36	1133	1162	970	1025	1110	1297	1181	978	0.846904	-0.23973	0.0152761	0.148953	down	no	PSMD7	protein_coding	chr11:19074895-19080147:-	gi|960966342|ref|XP_014797979.1|	1360	0	PREDICTED: 26S proteasome non-ATPase regulatory subunit 7 [Calidris pugnax]	gi|971415190|ref|XM_015292690.1|	1037	0	PREDICTED: Gallus gallus proteasome 26S subunit, non-ATPase 7 (PSMD7), mRNA	P51665	517	0	26S proteasome non-ATPase regulatory subunit 7	SPCC1682.10	283	4.00E-92	COG1310	pfam13012	MitMem_reg	Maintenance of mitochondrial structure and function. This is C-terminal to the Mov24 region of the yeast proteasomal subunit Rpn11 and seems likely to regulate the mitochondrial fission and tubulation processes, ie the outer mitochondrial membrane proteins. This function appears to be unrelated to the proteasome activity of the N-terminal region.	GO:0043312|neutrophil degranulation;GO:0043687|post-translational protein modification;GO:0043161|proteasome-mediated ubiquitin-dependent protein catabolic process;GO:0016579|protein deubiquitination;	GO:0005829|cytosol;GO:0070062|extracellular exosome;GO:0005576|extracellular region;GO:0016020|membrane;GO:0005654|nucleoplasm;GO:0005634|nucleus;GO:0000502|proteasome complex;GO:0005838|proteasome regulatory particle;GO:0034774|secretory granule lumen;	GO:0042803|protein homodimerization activity;	K03038
gene:ENSGALG00000000708	1400	1310	1299	1332	888	1714	1467	1589	1192.55	832	869	971	1079	887	946	1039	1546	1.43531	0.521367	0.000394833	0.0173097	up	no	NUCKS1	protein_coding	chr26:2262710-2277921:-	gi|47087173|ref|NP_998746.1|	463	1.00E-48	nuclear ubiquitous casein and cyclin-dependent kinase substrate 1 [Gallus gallus]	gi|1003990414|ref|XM_015885320.1|	2084	0	PREDICTED: Coturnix japonica nuclear casein kinase and cyclin-dependent kinase substrate 1 (NUCKS1), mRNA	Q9H1E3	144	8.00E-37	Nuclear ubiquitous casein and cyclin-dependent kinase substrate 1	.	.	.	.	pfam04696	Pinin_SDK_memA	pinin/SDK/memA/ protein conserved region. Members of this family have very varied localisations within the eukaryotic cell. pinin is known to localize at the desmosomes and is implicated in anchoring intermediate filaments to the desmosomal plaque. SDK2/3 is a dynamically localized nuclear protein thought to be involved in modulation of alternative pre-mRNA splicing. memA is a tumor marker prefer…	GO:0001678|cellular glucose homeostasis;GO:0071481|cellular response to X-ray;GO:0006325|chromatin organization;GO:0000724|double-strand break repair via homologous recombination;GO:0035822|gene conversion;GO:0036297|interstrand cross-link repair;GO:0044829|positive regulation by host of viral genome replication;GO:0043923|positive regulation by host of viral transcription;GO:0046628|positive reg…	GO:0000785|chromatin;GO:0005737|cytoplasm;GO:0000790|nuclear chromatin;GO:0005730|nucleolus;GO:0005634|nucleus;	GO:0003682|chromatin binding;GO:0003690|double-stranded DNA binding;GO:0003723|RNA binding;GO:0003697|single-stranded DNA binding;GO:0008134|transcription factor binding;GO:0001077|transcriptional activator activity, RNA polymerase II core promoter proximal region sequence-specific binding;	.
gene:ENSGALG00000000712	932	815	919	1058	818	978	1202	767	933.585	848	1107	924	760	1410	632	1022	908	1.03943	0.055788	0.703364	0.893187	up	no	RAB29	protein_coding	chr26:2278989-2285673:-	gi|733921987|ref|XP_010722500.1|	1014	9.00E-125	PREDICTED: ras-related protein Rab-7L1 [Meleagris gallopavo]	gi|733921986|ref|XM_010724198.1|	2004	0	PREDICTED: Meleagris gallopavo RAB29, member RAS oncogene family (RAB29), mRNA	Q63481	333	1.00E-103	Ras-related protein Rab-7L1	.	.	.	.	pfam00071	Ras	Ras family. Includes sub-families Ras, Rab, Rac, Ral, Ran, Rap Ypt1 and more. Shares P-loop motif with GTP_EFTU, arf and myosin_head. See pfam00009 pfam00025, pfam00063. As regards Rab GTPases, these are important regulators of vesicle formation, motility and fusion. They share a fold in common with all Ras GTPases: this is a six-stranded beta-sheet surrounded by five alpha-helices.	GO:0007030|Golgi organization;GO:0032438|melanosome organization;GO:0007005|mitochondrion organization;GO:0010977|negative regulation of neuron projection development;GO:0090316|positive regulation of intracellular protein transport;GO:0001921|positive regulation of receptor recycling;GO:0050862|positive regulation of T cell receptor signaling pathway;GO:0072657|protein localization to membrane;G…	GO:0005801|cis-Golgi network;GO:0005737|cytoplasm;GO:0005856|cytoskeleton;GO:0005829|cytosol;GO:0005769|early endosome;GO:0005794|Golgi apparatus;GO:0042470|melanosome;GO:0048471|perinuclear region of cytoplasm;GO:0005886|plasma membrane;GO:0055037|recycling endosome;GO:0020003|symbiont-containing vacuole;GO:0005802|trans-Golgi network;	GO:0070840|dynein complex binding;GO:0019003|GDP binding;GO:0005525|GTP binding;GO:0003924|GTPase activity;GO:0019894|kinesin binding;GO:0017137|Rab GTPase binding;	K07916
gene:ENSGALG00000000713	1022	970	1056	1215	1079	973	1571	1306	1100.83	613	814	617	1035	1126	1219	1642	1600	1.13226	0.17921	0.346549	0.682486	up	no	ZFHX3	protein_coding	chr11:19493186-19635682:+	gi|641386873|ref|NP_001280017.1|	13386	0	zinc finger homeobox protein 3 [Gallus gallus]	gi|641386872|ref|NM_001293088.1|	14872	0	Gallus gallus zinc finger homeobox 3 (ZFHX3), mRNA	Q15911	4668	0	Zinc finger homeobox protein 3	ECU06g0500	56.6	1.00E-07	COG5576	pfam00046	Homeobox	Homeobox domain.	GO:0032922|circadian regulation of gene expression;GO:0007517|muscle organ development;GO:0045662|negative regulation of myoblast differentiation;GO:0000122|negative regulation of transcription from RNA polymerase II promoter;GO:0045892|negative regulation of transcription, DNA-templated;GO:0045663|positive regulation of myoblast differentiation;GO:0045893|positive regulation of transcription, DN…	GO:0005737|cytoplasm;GO:0016604|nuclear body;GO:0005654|nucleoplasm;GO:0005634|nucleus;GO:0005667|transcription factor complex;	GO:0001046|core promoter sequence-specific DNA binding;GO:0003700|transcription factor activity, sequence-specific DNA binding;GO:0019899|enzyme binding;GO:0000978|RNA polymerase II core promoter proximal region sequence-specific DNA binding;GO:0000981|RNA polymerase II transcription factor activity, sequence-specific DNA binding;GO:0003705|transcription factor activity, RNA polymerase II distal …	K09378
gene:ENSGALG00000000719	1999	1763	1838	1425	1751	1673	1804	1272	1904.64	2395	2110	1717	2155	2806	2090	1959	2153	0.821975	-0.282833	0.00816073	0.105467	down	no	RPL22	protein_coding	chr21:640004-645489:+	gi|635112121|ref|XP_007978994.1|	441	5.00E-51	PREDICTED: 60S ribosomal protein L22 isoform X2 [Chlorocebus sabaeus]	gi|1003980403|ref|XM_015882617.1|	487	0	PREDICTED: Coturnix japonica ribosomal protein L22 (RPL22), mRNA	P67985	171	6.00E-52	60S ribosomal protein L22	.	.	.	.	pfam01776	Ribosomal_L22e	Ribosomal L22e protein family.	GO:0046632|alpha-beta T cell differentiation;GO:0002181|cytoplasmic translation;	GO:0098556|cytoplasmic side of rough endoplasmic reticulum membrane;GO:0022625|cytosolic large ribosomal subunit;GO:0015934|large ribosomal subunit;GO:0005634|nucleus;	GO:0008201|heparin binding;GO:0003723|RNA binding;GO:0003735|structural constituent of ribosome;	K02891
gene:ENSGALG00000000720	1609	1487	1397	1418	1514	1072	1186	1628	1785.89	2503	2513	5611	1014	975	2640	1149	851	0.679524	-0.557404	0.0894238	0.370549	down	no	LOC419563	protein_coding	chr23:1516302-1523141:+	gi|513220957|ref|XP_417710.3|	4217	0	PREDICTED: guanylate-binding protein 1 [Gallus gallus]	gi|971430436|ref|XM_417710.4|	2848	0	PREDICTED: Gallus gallus interferon-induced guanylate-binding protein 1-like (LOC419563), mRNA	Q5D1D6	462	5.00E-143	Guanylate-binding protein 1	.	.	.	.	pfam02263	GBP	Guanylate-binding protein, N-terminal domain. Transcription of the anti-viral guanylate-binding protein (GBP) is induced by interferon-gamma during macrophage induction. This family contains GBP1 and GPB2, both GTPases capable of binding GTP, GDP and GMP.	GO:0042742|defense response to bacterium;GO:0051607|defense response to virus;	GO:0005576|extracellular region;GO:0000139|Golgi membrane;GO:0005886|plasma membrane;	GO:0005525|GTP binding;GO:0003924|GTPase activity;	.
gene:ENSGALG00000000721	961	1084	1108	1171	1144	708	998	1849	1173.51	639	1305	1134	622	1504	1359	1838	1519	0.975324	-0.0360459	0.874332	0.959949	down	no	SLC41A1	protein_coding	chr26:2287405-2305691:-	gi|704291610|ref|XP_010176349.1|	2653	0	PREDICTED: solute carrier family 41 member 1 [Caprimulgus carolinensis]	gi|733921988|ref|XM_010724199.1|	1999	0	PREDICTED: Meleagris gallopavo solute carrier family 41 (magnesium transporter), member 1 (SLC41A1), transcript variant X1, mRNA	Q5R839	836	0	Solute carrier family 41 member 1	MA1437	67.8	9.00E-12	COG1824	pfam01769	MgtE	Divalent cation transporter. This region is the integral membrane part of the eubacterial MgtE family of magnesium transporters. Related regions are found also in archaebacterial and eukaryotic proteins. All the archaebacterial and eukaryotic examples have two copies of the region. This suggests that the eubacterial examples may act as dimers. Members of this family probably transport Mg2+ or oth…	GO:0010961|cellular magnesium ion homeostasis;GO:0071286|cellular response to magnesium ion;	GO:0016323|basolateral plasma membrane;GO:0016021|integral component of membrane;GO:0032991|macromolecular complex;	GO:0072509|divalent inorganic cation transmembrane transporter activity;GO:0015095|magnesium ion transmembrane transporter activity;	K15122
gene:ENSGALG00000000722	1	1	2	4	2	4	5	0	2.59537	4	0	3	1	1	6	6	2	0.861501	-0.215076	0.763801	NA	down	no	LOC100539942	protein_coding	chr28:1008962-1015394:+	gi|733923500|ref|XP_010723085.1|	2285	0	PREDICTED: excitatory amino acid transporter 5-like [Meleagris gallopavo]	gi|733923499|ref|XM_010724783.1|	905	0	PREDICTED: Meleagris gallopavo excitatory amino acid transporter 5-like (LOC100539942), mRNA	O00341	619	0	Excitatory amino acid transporter 5	VCA0088	145	3.00E-37	COG1301	pfam00375	SDF	Sodium:dicarboxylate symporter family.	GO:0006835|dicarboxylic acid transport;GO:0014047|glutamate secretion;GO:0006811|ion transport;	GO:0016021|integral component of membrane;GO:0005886|plasma membrane;	GO:0015171|amino acid transmembrane transporter activity;GO:0005314|high-affinity glutamate transmembrane transporter activity;GO:0005313|L-glutamate transmembrane transporter activity;	K05618
gene:ENSGALG00000000723	825	656	771	629	536	606	560	615	662.928	764	672	857	745	676	613	576	572	1.00102	0.00146533	0.99131	0.996599	up	no	STX12	protein_coding	chr23:1524210-1536927:+	gi|118101546|ref|XP_001232002.1|	1369	0	PREDICTED: syntaxin-12 isoform X2 [Gallus gallus]	gi|971430441|ref|XM_001232001.4|	2249	0	PREDICTED: Gallus gallus syntaxin 12 (STX12), transcript variant X2, mRNA	Q86Y82	426	3.00E-142	Syntaxin-12	SPBC31E1.04	73.6	3.00E-13	COG5325	pfam14523	Syntaxin_2	Syntaxin-like protein. This domain includes syntaxin-like domains including from the Vam3p protein.	GO:0000045|autophagosome assembly;GO:0033344|cholesterol efflux;GO:0006886|intracellular protein transport;GO:0050821|protein stabilization;GO:0048278|vesicle docking;GO:0006906|vesicle fusion;	GO:0031901|early endosome membrane;GO:0012505|endomembrane system;GO:0000139|Golgi membrane;GO:0016021|integral component of membrane;GO:0045121|membrane raft;GO:0045335|phagocytic vesicle;GO:0000407|pre-autophagosomal structure;GO:0055038|recycling endosome membrane;GO:0031201|SNARE complex;GO:0031982|vesicle;	GO:0005484|SNAP receptor activity;GO:0000149|SNARE binding;	K13813
gene:ENSGALG00000000724	977	1320	1341	1059	1211	1740	1248	1141	1287.35	1464	1263	1192	1752	1264	1000	1356	1412	0.995826	-0.00603507	0.966601	0.989762	down	no	PM20D1	protein_coding	chr26:2303301-2320772:-	gi|971433695|ref|XP_015154410.1|	2608	0	PREDICTED: probable carboxypeptidase PM20D1 isoform X1 [Gallus gallus]	gi|71895488|ref|NM_001030915.1|	3090	0	Gallus gallus peptidase M20 domain containing 1 (PM20D1), mRNA	Q5ZL18	984	0	N-fatty-acyl-amino acid synthase/hydrolase PM20D1	RSp0487	296	9.00E-88	COG0624	pfam01546	Peptidase_M20	Peptidase family M20/M25/M40. This family includes a range of zinc metallopeptidases belonging to several families in the peptidase classification. Family M20 are Glutamate carboxypeptidases. Peptidase family M25 contains X-His dipeptidases.	GO:1990845|adaptive thermogenesis;GO:0043604|amide biosynthetic process;GO:0043605|cellular amide catabolic process;GO:0006520|cellular amino acid metabolic process;GO:0044255|cellular lipid metabolic process;GO:0097009|energy homeostasis;GO:2000275|regulation of oxidative phosphorylation uncoupler activity;	GO:0005615|extracellular space;	GO:0016811|hydrolase activity, acting on carbon-nitrogen (but not peptide) bonds, in linear amides;GO:0016829|lyase activity;GO:0046872|metal ion binding;GO:0008233|peptidase activity;	K13049
gene:ENSGALG00000000726	1552	1412	1670	1533	1158	1534	1522	1232	1403.77	1367	1447	1490	1810	1404	1102	1141	1238	1.11682	0.159398	0.195021	0.533842	up	no	ELAVL1	protein_coding	chr28:1027920-1050549:-	gi|700344042|ref|XP_009915915.1|	1776	0	PREDICTED: ELAV-like protein 1 isoform X3 [Haliaeetus albicilla]	gi|733923496|ref|XM_010724782.1|	2089	0	PREDICTED: Meleagris gallopavo ELAV like RNA binding protein 1 (ELAVL1), transcript variant X2, mRNA	Q15717	672	0	ELAV-like protein 1	.	.	.	.	pfam00076	RRM_1	RNA recognition motif. (a.k.a. RRM, RBD, or RNP domain). The RRM motif is probably diagnostic of an RNA binding protein. RRMs are found in a variety of RNA binding proteins, including various hnRNP proteins, proteins implicated in regulation of alternative splicing, and protein components of snRNPs. The motif also appears in a few single stranded DNA binding proteins. The RRM structure consists o…	GO:0070935|3'-UTR-mediated mRNA stabilization;GO:0000398|mRNA splicing, via spliceosome;GO:0048255|mRNA stabilization;GO:0007275|multicellular organismal development;GO:0060965|negative regulation of gene silencing by miRNA;GO:0045727|positive regulation of translation;GO:0051260|protein homooligomerization;GO:0043488|regulation of mRNA stability;GO:2000036|regulation of stem cell population main…	GO:0005737|cytoplasm;GO:0010494|cytoplasmic stress granule;GO:0005829|cytosol;GO:0016020|membrane;GO:0005654|nucleoplasm;GO:0005634|nucleus;	GO:0017091|AU-rich element binding;GO:0003725|double-stranded RNA binding;GO:0035198|miRNA binding;GO:0035925|mRNA 3'-UTR AU-rich region binding;GO:0003730|mRNA 3'-UTR binding;GO:0003729|mRNA binding;GO:0042803|protein homodimerization activity;GO:0019901|protein kinase binding;GO:0003723|RNA binding;	K13088
gene:ENSGALG00000000729	301	193	263	205	195	297	256	185	245.116	250	239	337	336	318	219	180	193	0.962864	-0.0545959	0.741288	0.908925	down	no	PPP1R8	protein_coding	chr23:1536772-1555237:+	gi|771916272|ref|NP_001026062.2|	1458	0	nuclear inhibitor of protein phosphatase 1 [Gallus gallus]	gi|771916271|ref|NM_001030891.2|	3450	0	Gallus gallus protein phosphatase 1, regulatory subunit 8 (PPP1R8), mRNA	Q28147	538	3.00E-177	Nuclear inhibitor of protein phosphatase 1	.	.	.	.	pfam00498	FHA	FHA domain. The FHA (Forkhead-associated) domain is a phosphopeptide binding motif.	GO:0006397|mRNA processing;GO:0035308|negative regulation of protein dephosphorylation;GO:0006355|regulation of transcription, DNA-templated;GO:0008380|RNA splicing;GO:0006351|transcription, DNA-templated;	GO:0016607|nuclear speck;GO:0005681|spliceosomal complex;	GO:0003677|DNA binding;GO:0003729|mRNA binding;GO:0004865|protein serine/threonine phosphatase inhibitor activity;	K13216
gene:ENSGALG00000000731	599	553	423	473	519	445	422	516	517.316	450	721	895	333	188	795	413	573	0.949454	-0.0748296	0.764019	0.918851	down	no	THEMIS2	protein_coding	chr23:1564116-1568510:+	gi|118101521|ref|XP_417712.2|	2436	0	PREDICTED: protein THEMIS2 [Gallus gallus]	gi|971430437|ref|XM_417712.4|	2287	0	PREDICTED: Gallus gallus thymocyte selection associated family member 2 (THEMIS2), mRNA	Q5TEJ8	228	5.00E-63	Protein THEMIS2	.	.	.	.	pfam12736	CABIT	Cell-cycle sustaining, positive selection,. The 'CABIT' domain (for 'cysteine-containing, all- in Themis') is found in a newly identified gene family that has three mammalian homologues (Themis, Icb1 and 9130404H23Rik) that encode proteins with two CABIT domains and a highly conserved proline-rich region. In contrast, Fam59A, Fam59B and related proteins from mammals to cnidarians, including the i…	GO:0007155|cell adhesion;GO:0006954|inflammatory response;GO:0050852|T cell receptor signaling pathway;	GO:0005737|cytoplasm;GO:0005634|nucleus;	.	.
gene:ENSGALG00000000734	283	182	243	218	257	319	254	231	259.831	287	328	302	237	302	277	204	278	0.944394	-0.0825395	0.522168	0.797501	down	no	RPA4	protein_coding	chr23:1570009-1573848:-	gi|71894737|ref|NP_001026063.1|	1395	0	replication protein A 32 kDa subunit [Gallus gallus]	gi|71894736|ref|NM_001030892.1|	1354	0	Gallus gallus replication protein A2, 32kDa (RPA2), mRNA	Q62193	365	3.00E-122	Replication protein A 32 kDa subunit	SPCC1753.01c	90.9	9.00E-20	COG5235	pfam08784	RPA_C	Replication protein A C terminal. This domain corresponds to the C terminal of the single stranded DNA binding protein RPA (replication protein A). RPA is involved in many DNA metabolic pathways including DNA replication, DNA repair, recombination, cell cycle and DNA damage checkpoints.	GO:0006284|base-excision repair;GO:0006260|DNA replication;GO:0000724|double-strand break repair via homologous recombination;GO:0006298|mismatch repair;GO:0031571|mitotic G1 DNA damage checkpoint;GO:0006289|nucleotide-excision repair;GO:0034502|protein localization to chromosome;GO:2000001|regulation of DNA damage checkpoint;GO:0010569|regulation of double-strand break repair via homologous reco…	GO:0000785|chromatin;GO:0005662|DNA replication factor A complex;GO:0016604|nuclear body;GO:0005654|nucleoplasm;GO:0005634|nucleus;GO:0016605|PML body;	GO:0003684|damaged DNA binding;GO:0003677|DNA binding;GO:0019899|enzyme binding;GO:0098505|G-rich strand telomeric DNA binding;GO:0047485|protein N-terminus binding;GO:0019903|protein phosphatase binding;GO:0003697|single-stranded DNA binding;GO:0031625|ubiquitin protein ligase binding;	.
gene:ENSGALG00000000736	166	184	159	223	263	244	196	226	223.631	202	276	189	169	209	327	285	299	0.901815	-0.149097	0.366938	0.698036	down	no	MATK	protein_coding	chr28:1056317-1061333:+	gi|118103089|ref|XP_001232095.1|	2312	0	PREDICTED: megakaryocyte-associated tyrosine-protein kinase isoform X1 [Gallus gallus]	gi|971435812|ref|XM_015299785.1|	1941	0	PREDICTED: Gallus gallus megakaryocyte-associated tyrosine kinase (MATK), transcript variant X3, mRNA	P42679	702	0	Megakaryocyte-associated tyrosine-protein kinase	.	.	.	.	pfam07714	Pkinase_Tyr	Protein tyrosine kinase.	GO:0030154|cell differentiation;GO:0008283|cell proliferation;GO:0038128|ERBB2 signaling pathway;GO:0045087|innate immune response;GO:0007498|mesoderm development;GO:0038083|peptidyl-tyrosine autophosphorylation;GO:0008284|positive regulation of cell proliferation;GO:0006468|protein phosphorylation;GO:0007169|transmembrane receptor protein tyrosine kinase signaling pathway;	GO:0005829|cytosol;GO:0031234|extrinsic component of cytoplasmic side of plasma membrane;	GO:0005524|ATP binding;GO:0004715|non-membrane spanning protein tyrosine kinase activity;GO:0004713|protein tyrosine kinase activity;GO:0005102|receptor binding;	K08888
gene:ENSGALG00000000737	190	210	147	210	183	215	317	194	196.068	157	197	120	197	205	229	204	199	1.1695	0.225886	0.124774	0.432378	up	no	SMPDL3B	protein_coding	chr23:1574041-1579810:+	gi|356582471|ref|NP_001239209.1|	2350	0	acid sphingomyelinase-like phosphodiesterase 3b precursor [Gallus gallus]	gi|356582470|ref|NM_001252280.1|	2395	0	Gallus gallus sphingomyelin phosphodiesterase, acid-like 3B (SMPDL3B), mRNA	P58242	586	0	Acid sphingomyelinase-like phosphodiesterase 3b	.	.	.	.	pfam00149	Metallophos	Calcineurin-like phosphoesterase. This family includes a diverse range of phosphoesterases, including protein phosphoserine phosphatases, nucleotidases, sphingomyelin phosphodiesterases and 2'-3' cAMP phosphodiesterases as well as nucleases such as bacterial SbcD or yeast MRE11. The most conserved regions in this superfamily centre around the metal chelating residues.	GO:0006954|inflammatory response;GO:0045087|innate immune response;GO:0046466|membrane lipid catabolic process;GO:0050728|negative regulation of inflammatory response;GO:0045824|negative regulation of innate immune response;GO:0034122|negative regulation of toll-like receptor signaling pathway;GO:0006685|sphingomyelin catabolic process;	GO:0031225|anchored component of membrane;GO:0005615|extracellular space;GO:0005886|plasma membrane;	GO:0016798|hydrolase activity, acting on glycosyl bonds;GO:0046872|metal ion binding;GO:0008081|phosphoric diester hydrolase activity;GO:0004767|sphingomyelin phosphodiesterase activity;	K01128
gene:ENSGALG00000000740	196	175	143	177	207	173	205	199	187.232	140	192	112	144	166	318	224	267	1.00305	0.00439326	0.980758	0.994053	up	no	APBA3	protein_coding	chr28:1081503-1087781:+	gi|513226605|ref|XP_418188.3|	3538	0	PREDICTED: amyloid beta A4 precursor protein-binding family A member 3 [Gallus gallus]	gi|971435771|ref|XM_418188.5|	3051	0	PREDICTED: Gallus gallus amyloid beta (A4) precursor protein-binding, family A, member 3 (APBA3), mRNA	O96018	565	0	Amyloid-beta A4 precursor protein-binding family A member 3	.	.	.	.	pfam00640	PID	Phosphotyrosine interaction domain (PTB/PID).	GO:0007268|synaptic transmission;GO:0001701|in utero embryonic development;GO:0043086|negative regulation of catalytic activity;GO:0015031|protein transport;GO:0010468|regulation of gene expression;	GO:0048471|perinuclear region of cytoplasm;	GO:0001540|beta-amyloid binding;GO:0019899|enzyme binding;GO:0004857|enzyme inhibitor activity;	.
gene:ENSGALG00000000745	3	2	0	0	0	1	11	0	1.14142	1	0	0	1	0	0	0	0	7.02661	2.81283	0.0555624	NA	up	no	SLC26A9	protein_coding	chr26:2324250-2343007:-	gi|118102412|ref|XP_425821.2|	4001	0	PREDICTED: solute carrier family 26 member 9 [Gallus gallus]	gi|1003990313|ref|XM_015885285.1|	2669	0	PREDICTED: Coturnix japonica solute carrier family 26 member 9 (SLC26A9), mRNA	Q7LBE3	1102	0	Solute carrier family 26 member 9	MT1781	122	7.00E-28	COG0659	pfam00916	Sulfate_transp	Sulfate transporter family. Mutations in human SLC26A2 lead to several human diseases.	GO:0006820|anion transport;GO:0015701|bicarbonate transport;GO:0006821|chloride transport;GO:0006811|ion transport;GO:0010628|positive regulation of gene expression;GO:0051453|regulation of intracellular pH;GO:0042391|regulation of membrane potential;	GO:0016324|apical plasma membrane;GO:0009986|cell surface;GO:0070062|extracellular exosome;GO:0005887|integral component of plasma membrane;GO:0005886|plasma membrane;	GO:0015301|anion:anion antiporter activity;GO:0051117|ATPase binding;GO:0015106|bicarbonate transmembrane transporter activity;GO:0005254|chloride channel activity;GO:0019531|oxalate transmembrane transporter activity;GO:0008271|secondary active sulfate transmembrane transporter activity;GO:0015116|sulfate transmembrane transporter activity;	K14706
gene:ENSGALG00000000747	266	166	242	259	293	222	304	247	260.378	179	201	188	157	183	449	453	425	0.946795	-0.0788764	0.736466	0.90698	down	no	CHD5	protein_coding	chr21:645544-673036:+	gi|971429134|ref|XP_015152542.1|	8086	0	PREDICTED: chromodomain-helicase-DNA-binding protein 5 isoform X9 [Gallus gallus]	gi|971429122|ref|XM_015297052.1|	6170	0	PREDICTED: Gallus gallus chromodomain helicase DNA binding protein 5 (CHD5), transcript variant X6, mRNA	Q8TDI0	2810	0	Chromodomain-helicase-DNA-binding protein 5	.	.	.	.	pfam08074	CHDCT2	CHDCT2 (NUC038) domain. The CHDCT2 C-terminal domain is found in PHD/RING finger and chromo domain-associated CHD-like helicases.	GO:0021895|cerebral cortex neuron differentiation;GO:0098532|histone H3-K27 trimethylation;GO:0043967|histone H4 acetylation;GO:0008285|negative regulation of cell proliferation;GO:1901798|positive regulation of signal transduction by p53 class mediator;GO:0060850|regulation of transcription involved in cell fate commitment;GO:0035093|spermatogenesis, exchange of chromosomal proteins;GO:0006351|t…	GO:0005829|cytosol;GO:0000792|heterochromatin;GO:0016020|membrane;GO:0016607|nuclear speck;GO:0005654|nucleoplasm;GO:0005634|nucleus;GO:0016581|NuRD complex;	GO:0005524|ATP binding;GO:0003677|DNA binding;GO:0061628|H3K27me3 modified histone binding;GO:0004386|helicase activity;GO:0046872|metal ion binding;	K14435
gene:ENSGALG00000000748	311	366	202	231	367	308	470	312	289.964	293	192	211	180	189	386	258	409	1.27773	0.353581	0.0811402	0.352972	up	no	TJP3	protein_coding	chr28:1088220-1098575:-	gi|971435752|ref|XP_015155246.1|	4229	0	PREDICTED: tight junction protein ZO-3 isoform X4 [Gallus gallus]	gi|971435751|ref|XM_015299760.1|	2605	0	PREDICTED: Gallus gallus tight junction protein 3 (TJP3), transcript variant X4, mRNA	O95049	897	0	Tight junction protein ZO-3	.	.	.	.	pfam00595	PDZ	PDZ domain (Also known as DHR or GLGF). PDZ domains are found in diverse signaling proteins.	.	GO:0005923|bicellular tight junction;GO:0005634|nucleus;GO:0005886|plasma membrane;	.	K06097
gene:ENSGALG00000000751	798	742	557	839	946	669	1078	922	845.17	707	776	729	762	866	1263	1031	1028	0.968065	-0.0468247	0.743339	0.909856	down	no	ARNT	protein_coding	chr25:174129-194999:-	gi|971433011|ref|XP_015135481.1|	3985	0	PREDICTED: aryl hydrocarbon receptor nuclear translocator isoform X9 [Gallus gallus]	gi|971433010|ref|XM_015279995.1|	2458	0	PREDICTED: Gallus gallus aryl hydrocarbon receptor nuclear translocator (ARNT), transcript variant X9, mRNA	Q9BE97	1178	0	Aryl hydrocarbon receptor nuclear translocator	.	.	.	.	pfam14598	PAS_11	PAS domain. This family includes the PAS-B domain of NCOA1 (Nuclear receptor coactivator 1), which binds to an LXXLL motif in the C-terminal region of STAT6 (Signal transducer and activator of transcription 6).	GO:0006351|transcription, DNA-templated;	GO:0005737|cytoplasm;GO:0005634|nucleus;GO:0005667|transcription factor complex;	GO:0003677|DNA binding;GO:0003700|transcription factor activity, sequence-specific DNA binding;GO:0046983|protein dimerization activity;	K09097
gene:ENSGALG00000000755	647	377	518	461	427	571	327	348	416.888	422	444	383	594	447	213	238	295	1.27694	0.352687	0.0897811	0.37111	up	no	ACER3	protein_coding	chr1:194764118-194819371:-	gi|50731474|ref|XP_417279.1|	1320	7.00E-171	PREDICTED: alkaline ceramidase 3 isoform X1 [Gallus gallus]	gi|971378823|ref|XM_417279.5|	3210	0	PREDICTED: Gallus gallus alkaline ceramidase 3 (ACER3), transcript variant X1, mRNA	Q9NUN7	419	3.00E-136	Alkaline ceramidase 3	.	.	.	.	pfam05875	Ceramidase	Ceramidase. This family consists of several ceramidases. Ceramidases are enzymes involved in regulating cellular levels of ceramides, sphingoid bases, and their phosphates, EC:3.5.1.23.	GO:0006672|ceramide metabolic process;GO:0071602|phytosphingosine biosynthetic process;GO:0008284|positive regulation of cell proliferation;GO:0030148|sphingolipid biosynthetic process;GO:0046512|sphingosine biosynthetic process;	GO:0005789|endoplasmic reticulum membrane;GO:0030176|integral component of endoplasmic reticulum membrane;GO:0030173|integral component of Golgi membrane;	GO:0070774|phytoceramidase activity;	K04711
gene:ENSGALG00000000761	2278	1005	1502	1592	1366	1210	486	755	1321.89	979	2029	2102	492	1561	1629	1070	1301	0.958779	-0.0607292	0.833866	0.946656	down	no	TSKU	protein_coding	chr1:194859310-194874075:-	gi|52694646|ref|NP_001005346.1|	1913	0	tsukushin precursor [Gallus gallus]	gi|52694645|ref|NM_001005346.1|	2557	0	Gallus gallus tsukushi, small leucine rich proteoglycan (TSKU), mRNA	Q65Z91	741	0	Tsukushin	RSp0875	58.9	6.00E-08	COG4886	pfam13855	LRR_8	Leucine rich repeat.	GO:0007188|adenylate cyclase-modulating G-protein coupled receptor signaling pathway;GO:0021960|anterior commissure morphogenesis;GO:0061073|ciliary body morphogenesis;GO:0021540|corpus callosum morphogenesis;GO:0021670|lateral ventricle development;GO:0030178|negative regulation of Wnt signaling pathway;GO:0010468|regulation of gene expression;	GO:0005615|extracellular space;GO:0005886|plasma membrane;	GO:0004930|G-protein coupled receptor activity;	K08130
gene:ENSGALG00000000764	1550	1268	1651	1515	1630	1060	1443	1517	1614.12	1574	1604	1580	1802	2186	2049	1783	1984	0.848767	-0.23656	0.0183211	0.164141	down	no	SSR2	protein_coding	chr25:161090-164525:+	gi|57529546|ref|NP_001006561.1|	968	3.00E-128	translocon-associated protein subunit beta precursor [Gallus gallus]	gi|971433024|ref|XM_015280004.1|	1157	0	PREDICTED: Gallus gallus signal sequence receptor, beta (translocon-associated protein beta) (SSR2), transcript variant X1, mRNA	Q5E9E4	348	1.00E-118	Translocon-associated protein subunit beta	.	.	.	.	pfam05753	TRAP_beta	Translocon-associated protein beta (TRAPB). This family consists of several eukaryotic translocon-associated protein beta (TRAPB) or signal sequence receptor beta subunit (SSR-beta) proteins. The normal translocation of nascent polypeptides into the lumen of the endoplasmic reticulum (ER) is thought to be aided in part by a translocon-associated protein (TRAP) complex consisting of 4 protein subu…	GO:0006613|cotranslational protein targeting to membrane;	GO:0005783|endoplasmic reticulum;GO:0005789|endoplasmic reticulum membrane;GO:0016021|integral component of membrane;	.	K13250
gene:ENSGALG00000000769	13	30	19	11	32	5	64	10	26.5755	70	5	26	31	53	23	25	15	0.763481	-0.389336	0.413742	0.733022	down	no	RAB7B	protein_coding	chr26:2349209-2352491:-	gi|733921960|ref|XP_003212967.2|	1136	1.00E-150	PREDICTED: ras-related protein Rab-7b [Meleagris gallopavo]	gi|971434134|ref|XM_001235015.4|	1361	0	PREDICTED: Gallus gallus RAB7B, member RAS oncogene family (RAB7B), mRNA	Q08DE8	329	1.00E-108	Ras-related protein Rab-7b	.	.	.	.	pfam00071	Ras	Ras family. Includes sub-families Ras, Rab, Rac, Ral, Ran, Rap Ypt1 and more. Shares P-loop motif with GTP_EFTU, arf and myosin_head. See pfam00009 pfam00025, pfam00063. As regards Rab GTPases, these are important regulators of vesicle formation, motility and fusion. They share a fold in common with all Ras GTPases: this is a six-stranded beta-sheet surrounded by five alpha-helices.	GO:0071346|cellular response to interferon-gamma;GO:0034499|late endosome to Golgi transport;GO:0034144|negative regulation of toll-like receptor 4 signaling pathway;GO:0034164|negative regulation of toll-like receptor 9 signaling pathway;GO:0032755|positive regulation of interleukin-6 production;GO:0045654|positive regulation of megakaryocyte differentiation;GO:0051092|positive regulation of NF-…	GO:0005794|Golgi apparatus;GO:0005770|late endosome;GO:0005764|lysosome;GO:0045335|phagocytic vesicle;GO:0030670|phagocytic vesicle membrane;GO:0005802|trans-Golgi network;	GO:0005525|GTP binding;GO:0003924|GTPase activity;	K07898
gene:ENSGALG00000000775	9093	7014	5774	5321	7953	8042	6170	8139	7798.06	9119	11128	11665	6173	5714	10840	7038	6388	0.884073	-0.177763	0.344283	0.68103	down	no	CTSS	protein_coding	chr25:165228-169865:-	gi|971433031|ref|XP_015135493.1|	1816	0	PREDICTED: cathepsin S isoform X1 [Gallus gallus]	gi|971433030|ref|XM_015280007.1|	1374	0	PREDICTED: Gallus gallus cathepsin S (CTSS), transcript variant X1, mRNA	Q8HY82	476	6.00E-163	Cathepsin S	AF1946_2	86.7	6.00E-18	COG4870	pfam00112	Peptidase_C1	Papain family cysteine protease.	.	GO:0005764|lysosome;	GO:0008234|cysteine-type peptidase activity;	.
gene:ENSGALG00000000776	440	344	336	346	391	424	658	375	418.76	374	390	406	308	345	620	497	544	0.999125	-0.00126266	0.993676	0.997283	down	no	BRPF3	protein_coding	chr26:192701-216901:+	gi|971433241|ref|XP_015154208.1|	5748	0	PREDICTED: bromodomain and PHD finger-containing protein 3 [Gallus gallus]	gi|971433245|ref|XM_015298724.1|	5630	0	PREDICTED: Gallus gallus bromodomain and PHD finger containing, 3 (BRPF3), transcript variant X4, mRNA	Q9ULD4	1702	0	Bromodomain and PHD finger-containing protein 3	YPR031w	229	4.00E-61	COG5141	pfam13832	zf-HC5HC2H_2	PHD-zinc-finger like domain.	GO:0043966|histone H3 acetylation;GO:0002576|platelet degranulation;	GO:0005829|cytosol;GO:0005576|extracellular region;GO:0070776|MOZ/MORF histone acetyltransferase complex;	GO:0046872|metal ion binding;	K11350
gene:ENSGALG00000000777	638	497	621	636	649	538	670	480	624.869	671	748	717	712	632	687	613	597	0.925183	-0.112189	0.238911	0.58674	down	no	EYA3	protein_coding	chr23:1582589-1627539:-	gi|761631384|ref|NP_001292095.1|	2728	0	eyes absent homolog 3 [Gallus gallus]	gi|971430292|ref|XM_417715.5|	4423	0	PREDICTED: Gallus gallus eyes absent homolog 3 (Drosophila) (EYA3), transcript variant X5, mRNA	Q99504	891	0	Eyes absent homolog 3	.	.	.	.	pfam10766	DUF2592	Protein of unknown function (DUF2592). This family of proteins with unknown function appears to be restricted to Enterobacteriaceae.	GO:0009653|anatomical structure morphogenesis;GO:0030154|cell differentiation;GO:0006302|double-strand break repair;GO:0016576|histone dephosphorylation;GO:0007275|multicellular organismal development;GO:2001240|negative regulation of extrinsic apoptotic signaling pathway in absence of ligand;GO:0045739|positive regulation of DNA repair;GO:0006355|regulation of transcription, DNA-templated;GO:001…	GO:0005813|centrosome;GO:0005737|cytoplasm;GO:0005654|nucleoplasm;GO:0005634|nucleus;GO:0005667|transcription factor complex;	GO:0046872|metal ion binding;GO:0004725|protein tyrosine phosphatase activity;	K17621
gene:ENSGALG00000000783	407	238	210	216	241	396	249	311	268.896	252	320	439	274	223	177	256	108	1.15354	0.206072	0.392022	0.714399	up	no	PTAFR	protein_coding	chr23:1627960-1636790:-	gi|513220976|ref|XP_004947758.1|	1858	0	PREDICTED: platelet-activating factor receptor [Gallus gallus]	gi|971430438|ref|XM_004947701.2|	3793	0	PREDICTED: Gallus gallus platelet-activating factor receptor (PTAFR), mRNA	P21556	419	1.00E-133	Platelet-activating factor receptor	.	.	.	.	pfam00001	7tm_1	7 transmembrane receptor (rhodopsin family). This family contains, amongst other G-protein-coupled receptors (GCPRs), members of the opsin family, which have been considered to be typical members of the rhodopsin superfamily. They share several motifs, mainly the seven transmembrane helices, GCPRs of the rhodopsin superfamily. All opsins bind a chromophore, such as 11-cis-retinal. The function of…	GO:0006935|chemotaxis;GO:0001816|cytokine production;GO:0006954|inflammatory response;GO:0032959|inositol trisphosphate biosynthetic process;GO:0048015|phosphatidylinositol-mediated signaling;	GO:0016021|integral component of membrane;GO:0005622|intracellular;GO:0005886|plasma membrane;	GO:0001530|lipopolysaccharide binding;GO:0001875|lipopolysaccharide receptor activity;GO:0005543|phospholipid binding;GO:0004992|platelet activating factor receptor activity;	.
gene:ENSGALG00000000784	235	200	192	178	218	220	268	216	205.941	147	147	167	187	191	299	201	273	1.13705	0.185294	0.195244	0.534195	up	no	PIP5K1C	protein_coding	chr28:1099554-1130916:+	gi|971435757|ref|XP_015155248.1|	2839	0	PREDICTED: phosphatidylinositol 4-phosphate 5-kinase type-1 gamma isoform X1 [Gallus gallus]	gi|971435765|ref|XM_015299766.1|	2912	0	PREDICTED: Gallus gallus phosphatidylinositol-4-phosphate 5-kinase, type I, gamma (PIP5K1C), transcript variant X6, mRNA	O60331	944	0	Phosphatidylinositol 4-phosphate 5-kinase type-1 gamma	SPAC19G12.14	196	2.00E-51	COG5253	pfam01504	PIP5K	Phosphatidylinositol-4-phosphate 5-Kinase. This family contains a region from the common kinase core found in the type I phosphatidylinositol-4-phosphate 5-kinase (PIP5K) family as described in. The family consists of various type I, II and III PIP5K enzymes. PIP5K catalyses the formation of phosphoinositol-4,5-bisphosphate via the phosphorylation of phosphatidylinositol-4-phosphate a precursor i…	GO:0030036|actin cytoskeleton organization;GO:0034333|adherens junction assembly;GO:0098609|cell-cell adhesion;GO:0072583|clathrin-mediated endocytosis;GO:0061024|membrane organization;GO:0030593|neutrophil chemotaxis;GO:0006909|phagocytosis;GO:0006661|phosphatidylinositol biosynthetic process;GO:0014066|regulation of phosphatidylinositol 3-kinase signaling;GO:0048488|synaptic vesicle endocytosis…	GO:0005829|cytosol;GO:0010008|endosome membrane;GO:0005925|focal adhesion;GO:0005654|nucleoplasm;GO:0001891|phagocytic cup;GO:0098793|presynapse;GO:0032587|ruffle membrane;GO:0001931|uropod;	GO:0052811|1-phosphatidylinositol-3-phosphate 4-kinase activity;GO:0016308|1-phosphatidylinositol-4-phosphate 5-kinase activity;GO:0005524|ATP binding;GO:0052812|phosphatidylinositol-3,4-bisphosphate 5-kinase activity;	K00889
gene:ENSGALG00000000785	73	96	72	93	131	53	169	94	105.395	164	67	100	97	142	150	83	127	0.882038	-0.181087	0.432634	0.744393	down	no	HYAL1	protein_coding	chr12:1838093-1840008:-	gi|971415419|ref|XP_015148277.1|	2036	0	PREDICTED: hyaluronidase-1 [Gallus gallus]	gi|971415420|ref|XM_015292793.1|	1645	0	PREDICTED: Gallus gallus hyaluronoglucosaminidase 1 (HYAL1), transcript variant X2, mRNA	Q91ZJ9	370	2.00E-120	Hyaluronidase-1	.	.	.	.	pfam01630	Glyco_hydro_56	Hyaluronidase.	GO:0005975|carbohydrate metabolic process;GO:0051216|cartilage development;GO:0044344|cellular response to fibroblast growth factor stimulus;GO:0071347|cellular response to interleukin-1;GO:0071467|cellular response to pH;GO:0036120|cellular response to platelet-derived growth factor stimulus;GO:0071356|cellular response to tumor necrosis factor;GO:0071493|cellular response to UV-B;GO:0060272|emb…	GO:0005737|cytoplasm;GO:0031410|cytoplasmic vesicle;GO:0005615|extracellular space;GO:0036117|hyaluranon cable;GO:0005764|lysosome;	GO:0050501|hyaluronan synthase activity;GO:0004415|hyalurononglucosaminidase activity;GO:0008134|transcription factor binding;	K01197
gene:ENSGALG00000000786	0	0	0	0	0	0	2	1	0.790485	2	3	0	4	1	0	0	0	0.327776	-1.60922	0.28278	NA	down	no	CTSE	protein_coding	chr26:2355723-2358912:-	gi|971434133|ref|XP_015154556.1|	1715	0	PREDICTED: cathepsin E [Gallus gallus]	gi|971434132|ref|XM_015299070.1|	814	0	PREDICTED: Gallus gallus cathepsin E (CTSE), mRNA	P14091	489	5.00E-171	Cathepsin E	.	.	.	.	pfam00026	Asp	Eukaryotic aspartyl protease. Aspartyl (acid) proteases include pepsins, cathepsins, and renins. Two-domain structure, probably arising from ancestral duplication. This family does not include the retroviral nor retrotransposon proteases (pfam00077), which are much smaller and appear to be homologous to a single domain of the eukaryotic asp proteases.	GO:0019886|antigen processing and presentation of exogenous peptide antigen via MHC class II;GO:0016540|protein autoprocessing;GO:0030163|protein catabolic process;	GO:0005768|endosome;	GO:0004190|aspartic-type endopeptidase activity;GO:0042803|protein homodimerization activity;	K01382
gene:ENSGALG00000000787	908	608	701	817	898	658	805	832	811.56	667	846	669	760	839	1164	1000	996	0.949967	-0.0740505	0.54132	0.809299	down	no	DHX38	protein_coding	chr11:19707224-19717686:-	gi|71895493|ref|NP_001025753.1|	5436	0	pre-mRNA-splicing factor ATP-dependent RNA helicase PRP16 [Gallus gallus]	gi|71895492|ref|NM_001030582.1|	4137	0	Gallus gallus DEAH (Asp-Glu-Ala-His) box polypeptide 38 (DHX38), mRNA	Q17R09	1885	0	Pre-mRNA-splicing factor ATP-dependent RNA helicase PRP16	YKR086w	723	0	COG1643	pfam04408	HA2	Helicase associated domain (HA2). This presumed domain is about 90 amino acid residues in length. It is found is a diverse set of RNA helicases. Its function is unknown, however it seems likely to be involved in nucleic acid binding.	GO:0000398|mRNA splicing, via spliceosome;	GO:0005737|cytoplasm;GO:0005681|spliceosomal complex;	GO:0005524|ATP binding;GO:0004004|ATP-dependent RNA helicase activity;GO:0003723|RNA binding;	K12815
gene:ENSGALG00000000788	2	0	0	1	0	0	0	0	0.421188	0	0	0	1	0	1	2	0	0.819452	-0.287268	0.875304	NA	down	no	AVPR1B	protein_coding	chr26:2366601-2368583:-	gi|71895639|ref|NP_001026669.1|	1962	0	vasopressin V1b receptor [Gallus gallus]	gi|71895638|ref|NM_001031498.1|	1245	0	Gallus gallus arginine vasopressin receptor 1B (AVPR1B), mRNA	P47901	433	2.00E-147	Vasopressin V1b receptor	.	.	.	.	pfam00001	7tm_1	7 transmembrane receptor (rhodopsin family). This family contains, amongst other G-protein-coupled receptors (GCPRs), members of the opsin family, which have been considered to be typical members of the rhodopsin superfamily. They share several motifs, mainly the seven transmembrane helices, GCPRs of the rhodopsin superfamily. All opsins bind a chromophore, such as 11-cis-retinal. The function of…	GO:0007202|activation of phospholipase C activity;GO:0032870|cellular response to hormone stimulus;GO:0007186|G-protein coupled receptor signaling pathway;GO:0007204|positive regulation of cytosolic calcium ion concentration;GO:0045907|positive regulation of vasoconstriction;GO:0001992|regulation of systemic arterial blood pressure by vasopressin;GO:1901652|response to peptide;	GO:0005768|endosome;GO:0005887|integral component of plasma membrane;GO:0005886|plasma membrane;	GO:0042277|peptide binding;GO:0005080|protein kinase C binding;GO:0005000|vasopressin receptor activity;	K04227
gene:ENSGALG00000000790	813	545	578	683	579	630	595	615	710.259	763	922	794	763	974	802	722	736	0.821534	-0.283608	0.00393664	0.0700219	down	no	DNAJC8	protein_coding	chr23:1641843-1655758:-	gi|971430444|ref|XP_015153067.1|	1140	2.00E-151	PREDICTED: dnaJ homolog subfamily C member 8 [Gallus gallus]	gi|971430443|ref|XM_015297581.1|	1507	0	PREDICTED: Gallus gallus DnaJ (Hsp40) homolog, subfamily C, member 8 (DNAJC8), mRNA	Q642C0	435	1.00E-149	DnaJ homolog subfamily C member 8	.	.	.	.	pfam00226	DnaJ	DnaJ domain. DnaJ domains (J-domains) are associated with hsp70 heat-shock system and it is thought that this domain mediates the interaction. DnaJ-domain is therefore part of a chaperone (protein folding) system. The T-antigens, although not in Prosite are confirmed as DnaJ containing domains from literature.	.	GO:0005634|nucleus;	.	K09528
gene:ENSGALG00000000791	111	80	137	58	44	191	90	69	88.1372	99	80	83	104	73	67	35	95	1.29763	0.375879	0.178	0.509977	up	no	FAM72A	protein_coding	chr26:2384160-2390966:-	gi|733921957|ref|XP_010722492.1|	677	2.00E-80	PREDICTED: protein FAM72A [Meleagris gallopavo]	gi|971434130|ref|XM_417970.5|	1765	0	PREDICTED: Gallus gallus family with sequence similarity 72, member A (FAM72A), mRNA	A6QL50	222	3.00E-66	Protein FAM72A	.	.	.	.	pfam14976	FAM72	FAM72 protein. This family of proteins is found in eukaryotes. Proteins in this family are typically between 145 and 264 amino acids in length. The function of this family is unknown.	.	GO:0005739|mitochondrion;	.	.
gene:ENSGALG00000000793	241	202	170	190	217	208	237	172	233.381	229	243	199	217	301	317	280	379	0.801141	-0.319872	0.0103561	0.121904	down	no	VPS72	protein_coding	chr25:257785-260117:-	gi|363742907|ref|XP_423393.3|	1401	0	PREDICTED: vacuolar protein sorting-associated protein 72 homolog [Gallus gallus]	gi|971433119|ref|XM_423393.5|	1239	0	PREDICTED: Gallus gallus vacuolar protein sorting-associated protein 72 homolog (VPS72), mRNA	Q15906	391	8.00E-132	Vacuolar protein sorting-associated protein 72 homolog	.	.	.	.	pfam05764	YL1	YL1 nuclear protein. The proteins in this family are designated YL1. These proteins have been shown to be DNA-binding and may be a transcription factor.	GO:0043486|histone exchange;GO:0000122|negative regulation of transcription from RNA polymerase II promoter;GO:0035019|somatic stem cell population maintenance;GO:0006351|transcription, DNA-templated;	GO:0016607|nuclear speck;GO:0005654|nucleoplasm;GO:0005634|nucleus;GO:0032991|macromolecular complex;	GO:0003677|DNA binding;GO:0042393|histone binding;	K11664
gene:ENSGALG00000000795	129	88	67	75	120	94	158	95	93.3335	60	81	82	59	125	93	96	95	1.25748	0.330532	0.0655298	0.320177	up	no	MFSD12	protein_coding	chr28:1155041-1161700:+	gi|363743634|ref|XP_418193.3|	2405	0	PREDICTED: major facilitator superfamily domain-containing protein 12 isoform X2 [Gallus gallus]	gi|971435773|ref|XM_418193.5|	1847	0	PREDICTED: Gallus gallus major facilitator superfamily domain containing 12 (MFSD12), transcript variant X2, mRNA	Q3U481	610	0	Major facilitator superfamily domain-containing protein 12	alr3705	76.3	8.00E-14	COG2211	pfam13347	MFS_2	MFS/sugar transport protein. This family is part of the major facilitator superfamily of membrane transport proteins.	.	GO:0016021|integral component of membrane;	.	.
gene:ENSGALG00000000802	230	151	131	169	210	131	143	179	194.055	242	247	211	191	268	281	164	201	0.784698	-0.349791	0.0203197	0.174789	down	no	DHODH	protein_coding	chr11:19719050-19722530:-	gi|57524915|ref|NP_001006131.1|	1646	0	dihydroorotate dehydrogenase (quinone), mitochondrial precursor [Gallus gallus]	gi|402745283|ref|NM_001006131.2|	1796	0	Gallus gallus dihydroorotate dehydrogenase (quinone) (DHODH), mRNA	Q5E9W3	475	1.00E-161	Dihydroorotate dehydrogenase (quinone), mitochondrial	SPAC57A10.12c	278	2.00E-85	COG0167	pfam01180	DHO_dh	Dihydroorotate dehydrogenase.	GO:0006207|'de novo' pyrimidine nucleobase biosynthetic process;GO:0044205|'de novo' UMP biosynthetic process;	GO:0016021|integral component of membrane;GO:0005743|mitochondrial inner membrane;	GO:0004152|dihydroorotate dehydrogenase activity;	K00254
gene:ENSGALG00000000803	0	2	0	0	0	0	1	0	0.254302	0	0	0	0	0	1	0	0	1.74458	0.802878	0.75613	NA	up	no	LOC100859850	protein_coding	chr28:2045697-2048418:+	gi|363743718|ref|XP_003642901.1|	1324	0	PREDICTED: uncharacterized protein LOC100859850 [Gallus gallus]	gi|971436001|ref|XM_003642853.3|	1020	0	PREDICTED: Gallus gallus lisH domain-containing protein C1711.05-like (LOC100859850), mRNA	.	.	.	.	.	.	.	.	pfam15240	Pro-rich	Proline-rich. This family includes several eukaryotic proline-rich proteins.	.	.	.	.
gene:ENSGALG00000000806	75	93	69	73	59	99	102	102	82.6652	113	62	65	55	72	100	91	99	1.08193	0.113606	0.558987	0.818949	up	no	LINGO3	protein_coding	chr28:2069057-2070874:+	gi|50760963|ref|XP_418194.1|	2788	0	PREDICTED: leucine-rich repeat and immunoglobulin-like domain-containing nogo receptor-interacting protein 3 [Gallus gallus]	gi|971436007|ref|XM_015299863.1|	1818	0	PREDICTED: Gallus gallus Uncharacterized protein (RP11-330H6.5), transcript variant X3, mRNA	P0C6S8	737	0	Leucine-rich repeat and immunoglobulin-like domain-containing nogo receptor-interacting protein 3	alr0124_1	53.9	8.00E-07	COG4886	pfam07679	I-set	Immunoglobulin I-set domain.	.	GO:0005615|extracellular space;GO:0016021|integral component of membrane;	.	.
gene:ENSGALG00000000808	7	0	4	0	1	0	0	1	1.0981	0	1	1	0	0	1	0	2	2.69803	1.43191	0.267983	NA	up	no	GUCY2F	protein_coding	chr1:194959884-194997527:+	gi|704473729|ref|XP_010071772.1|	4036	0	PREDICTED: retinal guanylyl cyclase 2 [Pterocles gutturalis]	gi|971378773|ref|XM_015280866.1|	1397	0	PREDICTED: Gallus gallus guanylate cyclase 2F, retinal (GUCY2F), mRNA	P51842	689	0	Retinal guanylyl cyclase 2	all0661	171	3.00E-44	COG2114	pfam00211	Guanylate_cyc	Adenylate and Guanylate cyclase catalytic domain.	GO:0050908|detection of light stimulus involved in visual perception;GO:0035556|intracellular signal transduction;GO:0007165|signal transduction;	GO:0008074|guanylate cyclase complex, soluble;GO:0016021|integral component of membrane;GO:0016020|membrane;GO:0005886|plasma membrane;	GO:0005524|ATP binding;GO:0005525|GTP binding;GO:0004383|guanylate cyclase activity;GO:0046982|protein heterodimerization activity;GO:0042803|protein homodimerization activity;GO:0004672|protein kinase activity;	.
gene:ENSGALG00000000811	1779	1193	1553	1325	1435	1217	1424	1326	1481.11	1611	1576	1495	1754	1874	1678	1387	1361	0.93209	-0.10146	0.277218	0.62164	down	no	IST1	protein_coding	chr11:19722896-19730099:-	gi|514785760|ref|XP_005028864.1|	1436	0	PREDICTED: IST1 homolog isoform X1 [Anas platyrhynchos]	gi|971415251|ref|XM_015292719.1|	2416	0	PREDICTED: Gallus gallus increased sodium tolerance 1 homolog (yeast) (IST1), transcript variant X1, mRNA	P53990	483	4.00E-162	IST1 homolog	.	.	.	.	pfam03398	Ist1	Regulator of Vps4 activity in the MVB pathway. ESCRT-I, -II, and -III are endosomal sorting complexes required for transporting proteins and carry out cargo sorting and vesicle formation in the multivesicular bodies, MVBs, pathway. These complexes are transiently recruited from the cytoplasm to the endosomal membrane where they bind transmembrane proteins previously marked for degradation by mono…	GO:0009838|abscission;GO:0051301|cell division;GO:0061640|cytoskeleton-dependent cytokinesis;GO:0045184|establishment of protein localization;GO:0036258|multivesicular body assembly;GO:0043312|neutrophil degranulation;GO:0048672|positive regulation of collateral sprouting;GO:0045862|positive regulation of proteolysis;GO:0008104|protein localization;GO:0015031|protein transport;GO:0046745|viral ca…	GO:0035578|azurophil granule lumen;GO:0005813|centrosome;GO:0005829|cytosol;GO:0005793|endoplasmic reticulum-Golgi intermediate compartment;GO:0070062|extracellular exosome;GO:0005576|extracellular region;GO:0090543|Flemming body;GO:0043231|intracellular membrane-bounded organelle;GO:0030496|midbody;GO:0005635|nuclear envelope;	GO:0045296|cadherin binding;GO:0042802|identical protein binding;GO:0090541|MIT domain binding;GO:0019904|protein domain specific binding;GO:0044877|macromolecular complex binding;	K19476
gene:ENSGALG00000000812	8661	7839	8968	7028	7836	8461	6776	7503	8113.76	8140	9229	11023	7665	7343	9005	7242	7932	0.985185	-0.0215338	0.858646	0.954876	down	no	OAZ	protein_coding	chr28:2082439-2086009:-	gi|56790949|ref|NP_990247.1|	1152	2.00E-158	ornithine decarboxylase antizyme 1 [Gallus gallus]	gi|631226399|ref|NM_001291881.1|	648	0	Meleagris gallopavo ornithine decarboxylase antizyme 1 (OAZ1), mRNA	O42148	448	6.00E-160	Ornithine decarboxylase antizyme 1	.	.	.	.	pfam02100	ODC_AZ	Ornithine decarboxylase antizyme. This family consists of ornithine decarboxylase antizyme proteins. The polyamine biosynthetic enzyme ornithine decarboxylase (ODC) is degraded by the 26 S proteasome via a ubiquitin-independent pathway. Its degradation is greatly accelerated by association with the polyamine-induced regulatory protein antizyme 1 (AZ1).	GO:0006595|polyamine metabolic process;GO:0045732|positive regulation of protein catabolic process;	GO:0005737|cytoplasm;GO:0005829|cytosol;GO:0005634|nucleus;	GO:0008073|ornithine decarboxylase inhibitor activity;	K16548
gene:ENSGALG00000000814	2103	1524	1603	2017	1635	1701	1776	1759	1752.29	1627	1745	1734	2047	1797	1651	1950	1631	1.0517	0.0727221	0.397642	0.719026	up	no	HNRNPR	protein_coding	chr23:1662541-1687966:+	gi|971430334|ref|XP_015153030.1|	2206	0	PREDICTED: heterogeneous nuclear ribonucleoprotein R isoform X2 [Gallus gallus]	gi|971430333|ref|XM_015297544.1|	2675	0	PREDICTED: Gallus gallus heterogeneous nuclear ribonucleoprotein R (HNRNPR), transcript variant X3, mRNA	O43390	816	0	Heterogeneous nuclear ribonucleoprotein R	.	.	.	.	pfam00076	RRM_1	RNA recognition motif. (a.k.a. RRM, RBD, or RNP domain). The RRM motif is probably diagnostic of an RNA binding protein. RRMs are found in a variety of RNA binding proteins, including various hnRNP proteins, proteins implicated in regulation of alternative splicing, and protein components of snRNPs. The motif also appears in a few single stranded DNA binding proteins. The RRM structure consists o…	GO:0007623|circadian rhythm;GO:0061157|mRNA destabilization;GO:0006397|mRNA processing;GO:0000398|mRNA splicing, via spliceosome;GO:0043086|negative regulation of catalytic activity;GO:0016070|RNA metabolic process;	GO:0043679|axon terminus;GO:0071013|catalytic step 2 spliceosome;GO:0030425|dendrite;GO:0005783|endoplasmic reticulum;GO:0030426|growth cone;GO:0005654|nucleoplasm;GO:0005681|spliceosomal complex;	GO:0003730|mRNA 3'-UTR binding;GO:0003723|RNA binding;	K13161
gene:ENSGALG00000000816	299	208	208	223	244	274	268	252	225.686	209	257	223	160	125	231	207	245	1.25178	0.323982	0.0309882	0.217927	up	no	SRGAP2	protein_coding	chr26:2390184-2469702:+	gi|513224742|ref|XP_004935012.1|	5485	0	PREDICTED: SLIT-ROBO Rho GTPase-activating protein 2 isoform X2 [Gallus gallus]	gi|971434116|ref|XM_004934955.2|	4158	0	PREDICTED: Gallus gallus SLIT-ROBO Rho GTPase activating protein 2 (SRGAP2), transcript variant X2, mRNA	Q91Z67	1976	0	SLIT-ROBO Rho GTPase-activating protein 2	.	.	.	.	pfam00620	RhoGAP	RhoGAP domain. GTPase activator proteins towards Rho/Rac/Cdc42-like small GTPases.	GO:0051014|actin filament severing;GO:0060996|dendritic spine development;GO:0021816|extension of a leading process involved in cell motility in cerebral cortex radial glia guided migration;GO:0046847|filopodium assembly;GO:0003363|lamellipodium assembly involved in ameboidal cell migration;GO:0030336|negative regulation of cell migration;GO:2001223|negative regulation of neuron migration;GO:0048…	GO:0030054|cell junction;GO:0005829|cytosol;GO:0044327|dendritic spine head;GO:0030027|lamellipodium;GO:0005743|mitochondrial inner membrane;GO:0005654|nucleoplasm;GO:0045335|phagocytic vesicle;GO:0005886|plasma membrane;GO:0014069|postsynaptic density;GO:0045211|postsynaptic membrane;	GO:0005096|GTPase activator activity;GO:0042802|identical protein binding;GO:0042803|protein homodimerization activity;GO:0048365|Rac GTPase binding;	K07526
gene:ENSGALG00000000817	254	240	209	237	286	164	334	255	294.691	263	264	272	290	345	509	391	497	0.741569	-0.431347	0.00871806	0.110429	down	no	ZNF821	protein_coding	chr11:19730464-19742076:+	gi|513204122|ref|XP_004944411.1|	1925	0	PREDICTED: zinc finger protein 821 isoform X2 [Gallus gallus]	gi|971415238|ref|XM_004944354.2|	1796	0	PREDICTED: Gallus gallus zinc finger protein 821 (ZNF821), transcript variant X13, mRNA	Q32KS7	570	0	Zinc finger protein 821	.	.	.	.	pfam00096	zf-C2H2	Zinc finger, C2H2 type. The C2H2 zinc finger is the classical zinc finger domain. The two conserved cysteines and histidines co-ordinate a zinc ion. The following pattern describes the zinc finger. #-X-C-X(1-5)-C-X3-#-X5-#-X2-H-X(3-6)-[H/C] Where X can be any amino acid, and numbers in brackets indicate the number of residues. The positions marked # are those that are important for the stable fol…	GO:0045944|positive regulation of transcription from RNA polymerase II promoter;GO:0006351|transcription, DNA-templated;	GO:0005634|nucleus;	GO:0003700|transcription factor activity, sequence-specific DNA binding;GO:0046872|metal ion binding;GO:0044212|transcription regulatory region DNA binding;	.
gene:ENSGALG00000000818	31	82	28	15	27	20	114	37	51.0105	41	11	17	104	183	35	73	23	0.779979	-0.358493	0.467448	0.762511	down	no	LRRC32	protein_coding	chr1:195032674-195039220:+	gi|513166615|ref|XP_004939001.1|	3238	0	PREDICTED: leucine-rich repeat-containing protein 32 isoform X1 [Gallus gallus]	gi|971378826|ref|XM_004938944.2|	2023	0	PREDICTED: Gallus gallus leucine rich repeat containing 32 (LRRC32), transcript variant X1, mRNA	Q14392	486	1.00E-160	Leucine-rich repeat-containing protein 32	YJL005w_1	53.9	2.00E-06	COG4886	pfam13855	LRR_8	Leucine rich repeat.	GO:0046007|negative regulation of activated T cell proliferation;GO:0050710|negative regulation of cytokine secretion;GO:0010628|positive regulation of gene expression;	GO:0005887|integral component of plasma membrane;GO:0005654|nucleoplasm;	.	.
gene:ENSGALG00000000820	410	415	342	188	195	276	258	126	227.286	231	266	239	161	117	50	219	132	1.62554	0.700918	0.0210593	0.177947	up	no	HTR1D	protein_coding	chr23:1741624-1757003:+	gi|971430449|ref|XP_015153069.1|	1829	0	PREDICTED: 5-hydroxytryptamine receptor 1D [Gallus gallus]	gi|971430448|ref|XM_015297583.1|	2423	0	PREDICTED: Gallus gallus 5-hydroxytryptamine (serotonin) receptor 1D, G protein-coupled (HTR1D), mRNA	Q60484	558	0	5-hydroxytryptamine receptor 1D	.	.	.	.	pfam00001	7tm_1	7 transmembrane receptor (rhodopsin family). This family contains, amongst other G-protein-coupled receptors (GCPRs), members of the opsin family, which have been considered to be typical members of the rhodopsin superfamily. They share several motifs, mainly the seven transmembrane helices, GCPRs of the rhodopsin superfamily. All opsins bind a chromophore, such as 11-cis-retinal. The function of…	GO:0007193|adenylate cyclase-inhibiting G-protein coupled receptor signaling pathway;GO:0007268|synaptic transmission;GO:0050795|regulation of behavior;GO:0040012|regulation of locomotion;GO:0006939|smooth muscle contraction;GO:0042310|vasoconstriction;	GO:0005887|integral component of plasma membrane;	GO:0004993|serotonin receptor activity;	.
gene:ENSGALG00000000824	159	302	230	182	331	319	254	224	249.859	219	286	265	219	304	371	160	202	1.05048	0.0710471	0.714288	0.896135	up	no	LOC428278	protein_coding	chr27:3764703-3768368:+	gi|118102815|ref|XP_425838.2|	1956	0	PREDICTED: myosin light chain kinase, smooth muscle-like isoform X2 [Gallus gallus]	gi|971434711|ref|XM_015299295.1|	1727	0	PREDICTED: Gallus gallus myosin light chain kinase, smooth muscle-like (LOC428278), transcript variant X3, mRNA	Q28824	388	1.00E-119	Myosin light chain kinase, smooth muscle	.	.	.	.	pfam00069	Pkinase	Protein kinase domain.	.	GO:0032154|cleavage furrow;GO:0005737|cytoplasm;GO:0005856|cytoskeleton;GO:0030027|lamellipodium;	GO:0003779|actin binding;GO:0005524|ATP binding;GO:0005516|calmodulin binding;GO:0046872|metal ion binding;GO:0004687|myosin light chain kinase activity;	K00907
gene:ENSGALG00000000830	61	52	62	71	73	59	69	65	67.2775	53	71	74	61	80	84	74	81	0.938516	-0.0915463	0.504386	0.787002	down	no	LOC105406292	protein_coding	chr1:195145039-195161469:-	gi|706110718|ref|XP_010208528.1|	794	4.00E-101	PREDICTED: protein EMSY-like, partial [Colius striatus]	gi|768371076|ref|XM_011584641.1|	565	0	PREDICTED: Aquila chrysaetos canadensis chromosome unknown open reading frame, human C11orf30 (LOC105406292), transcript variant X13, mRNA	Q7Z589	303	4.00E-93	BRCA2-interacting transcriptional repressor EMSY	.	.	.	.	pfam03735	ENT	ENT domain. This presumed domain is named after Emsy N Terminus (ENT). Emsy is a protein that is amplified in breast cancer and interacts with BRCA2. The N terminus of this protein is found to be similar to other vertebrate and plant proteins of unknown function. This domain has a completely conserved histidine residue that may be functionally important.	GO:0006325|chromatin organization;GO:0006281|DNA repair;GO:0006355|regulation of transcription, DNA-templated;GO:0006351|transcription, DNA-templated;	GO:0005654|nucleoplasm;	GO:0042803|protein homodimerization activity;	.
gene:ENSGALG00000000835	669	660	430	555	665	727	846	671	669.758	664	685	568	554	694	875	644	951	0.980411	-0.028542	0.833239	0.946606	down	no	PLEKHJ1	protein_coding	chr28:2118169-2124677:+	gi|71895663|ref|NP_001026674.1|	669	7.00E-79	pleckstrin homology domain-containing family J member 1 [Gallus gallus]	gi|71895662|ref|NM_001031503.1|	2581	0	Gallus gallus pleckstrin homology domain containing, family J member 1 (PLEKHJ1), mRNA	Q5ZLT5	262	2.00E-80	Pleckstrin homology domain-containing family J member 1	.	.	.	.	pfam00169	PH	PH domain. PH stands for pleckstrin homology.	GO:0007032|endosome organization;GO:0001881|receptor recycling;GO:0042147|retrograde transport, endosome to Golgi;	GO:0005829|cytosol;GO:0005769|early endosome;GO:0055037|recycling endosome;GO:0005802|trans-Golgi network;	.	.
gene:ENSGALG00000000836	220	172	129	126	186	190	155	143	193.637	225	182	340	136	140	388	198	203	0.763528	-0.389247	0.076278	0.342297	down	no	RFX5	protein_coding	chr25:313422-315503:-	gi|971433103|ref|XP_015135521.1|	922	6.00E-118	PREDICTED: DNA-binding protein RFX5 isoform X6 [Gallus gallus]	gi|971433102|ref|XM_015280035.1|	448	0	PREDICTED: Gallus gallus regulatory factor X, 5 (influences HLA class II expression) (RFX5), transcript variant X6, mRNA	P48382	243	8.00E-74	DNA-binding protein RFX5	.	.	.	.	pfam02257	RFX_DNA_binding	RFX DNA-binding domain. RFX is a regulatory factor which binds to the X box of MHC class II genes and is essential for their expression. The DNA-binding domain of RFX is the central domain of the protein and binds ssDNA as either a monomer or homodimer. It recognize X-boxes (DNA of the sequence 5'-GTNRCC(0-3N)RGYAAC-3', where N is any nucleotide, R is a purine and Y is a pyrimidine) using a highl…	GO:0000122|negative regulation of transcription from RNA polymerase II promoter;GO:0045944|positive regulation of transcription from RNA polymerase II promoter;GO:0006357|regulation of transcription from RNA polymerase II promoter;	GO:0005634|nucleus;	GO:0003677|DNA binding;GO:0003700|transcription factor activity, sequence-specific DNA binding;GO:0000978|RNA polymerase II core promoter proximal region sequence-specific DNA binding;GO:0000981|RNA polymerase II transcription factor activity, sequence-specific DNA binding;GO:0043565|sequence-specific DNA binding;GO:0001228|transcriptional activator activity, RNA polymerase II transcription regul…	K08061
gene:ENSGALG00000000838	220	169	211	215	192	196	178	160	184.285	159	183	121	208	214	174	169	211	1.13771	0.186138	0.115057	0.419414	up	no	THAP12	protein_coding	chr1:195171182-195183627:+	gi|971378851|ref|XP_425679.4|	4388	0	PREDICTED: 52 kDa repressor of the inhibitor of the protein kinase [Gallus gallus]	gi|971378850|ref|XM_425679.5|	3153	0	PREDICTED: Gallus gallus protein-kinase, interferon-inducible double stranded RNA dependent inhibitor, repressor of (P58 repressor) (PRKRIR), mRNA	O43422	1368	0	52 kDa repressor of the inhibitor of the protein kinase	.	.	.	.	pfam05485	THAP	THAP domain. The THAP domain is a putative DNA-binding domain (DBD) and probably also binds a zinc ion. It features the conserved C2CH architecture (consensus sequence: Cys - 2-4 residues - Cys - 35-50 residues - Cys - 2 residues - His). Other universal features include the location of the domain at the N-termini of proteins, its size of about 90 residues, a C-terminal AVPTIF box and several othe…	GO:0008285|negative regulation of cell proliferation;GO:0007165|signal transduction;	GO:0005737|cytoplasm;GO:0005654|nucleoplasm;	GO:0003677|DNA binding;GO:0046872|metal ion binding;GO:0046983|protein dimerization activity;GO:0000981|RNA polymerase II transcription factor activity, sequence-specific DNA binding;	.
gene:ENSGALG00000000839	117	40	273	197	159	180	78	27	173.638	181	120	116	574	343	197	183	55	0.649034	-0.623634	0.207243	0.549797	down	no	WNT11	protein_coding	chr1:195315169-195341425:+	gi|727008250|ref|XP_010394066.1|	1909	0	PREDICTED: protein Wnt-11 isoform X3 [Corvus cornix cornix]	gi|971378743|ref|XM_015280851.1|	1829	0	PREDICTED: Gallus gallus wingless-type MMTV integration site family, member 11 (WNT11), transcript variant X1, mRNA	P49339	738	0	Protein Wnt-11	.	.	.	.	pfam00110	wnt	wnt family. Wnt genes have been identified in vertebrates and invertebrates but not in plants, unicellular eukaryotes or prokaryotes. In humans, 19 WNT proteins are known. Because of their insolubility little is known about Wnt protein structure, but all have 23 or 24 Cys residues whose spacing is highly conserved. Signal transduction by Wnt proteins (including the Wnt/beta-catenin, the Wnt/Ca++,…	GO:0030325|adrenal gland development;GO:0048844|artery morphogenesis;GO:0070830|bicellular tight junction assembly;GO:0030282|bone mineralization;GO:0060070|canonical Wnt signaling pathway;GO:0045165|cell fate commitment;GO:0016477|cell migration;GO:0071260|cellular response to mechanical stimulus;GO:0060197|cloacal septation;GO:0060028|convergent extension involved in axis elongation;GO:0035113|…	GO:0005737|cytoplasm;GO:0005615|extracellular space;	GO:0042056|chemoattractant activity;GO:0005109|frizzled binding;GO:0005096|GTPase activator activity;GO:0030295|protein kinase activator activity;GO:0044212|transcription regulatory region DNA binding;	K01384
gene:ENSGALG00000000843	496	406	469	550	673	608	625	541	534.096	322	493	510	330	450	768	707	700	1.08118	0.112603	0.52791	0.801058	up	no	DOT1L	protein_coding	chr28:2130010-2185378:-	gi|971436012|ref|XP_015155350.1|	8086	0	PREDICTED: histone-lysine N-methyltransferase, H3 lysine-79 specific isoform X1 [Gallus gallus]	gi|971436011|ref|XM_015299864.1|	5617	0	PREDICTED: Gallus gallus DOT1-like histone H3K79 methyltransferase (DOT1L), transcript variant X1, mRNA	Q8TEK3	2075	0	Histone-lysine N-methyltransferase, H3 lysine-79 specific	.	.	.	.	pfam08123	DOT1	Histone methylation protein DOT1. The DOT1 domain regulates gene expression by methylating histone H3. H3 methylation by DOT1 has been shown to be required for the DNA damage checkpoint in yeast.	GO:0006348|chromatin silencing at telomere;GO:0000077|DNA damage checkpoint;GO:0006281|DNA repair;GO:0034729|histone H3-K79 methylation;GO:0008284|positive regulation of cell proliferation;GO:0045944|positive regulation of transcription from RNA polymerase II promoter;GO:0046425|regulation of JAK-STAT cascade;GO:2000677|regulation of transcription regulatory region DNA binding;GO:0032200|telomere…	GO:0000781|chromosome, telomeric region;GO:0043231|intracellular membrane-bounded organelle;GO:0005654|nucleoplasm;GO:0005634|nucleus;GO:0032991|macromolecular complex;	GO:0003677|DNA binding;GO:0042054|histone methyltransferase activity;GO:0031151|histone methyltransferase activity (H3-K79 specific);GO:0018024|histone-lysine N-methyltransferase activity;GO:0008134|transcription factor binding;	K11427
gene:ENSGALG00000000845	386	666	633	591	371	487	541	677	545.938	593	441	863	645	461	366	396	623	1.05556	0.0780146	0.707123	0.893742	up	no	UVRAG	protein_coding	chr1:195484990-195565945:-	gi|71895069|ref|NP_001026010.1|	3463	0	UV radiation resistance-associated gene protein [Gallus gallus]	gi|71895068|ref|NM_001030839.1|	2488	0	Gallus gallus UV radiation resistance associated (UVRAG), mRNA	Q9P2Y5	1054	0	UV radiation resistance-associated gene protein	.	.	.	.	pfam10186	Atg14	UV radiation resistance protein and autophagy-related subunit 14. The Atg14 or Apg14 proteins are hydrophilic proteins with a predicted molecular mass of 40.5 kDa, and have a coiled-coil motif at the N terminus region. Yeast cells with mutant Atg14 are defective not only in autophagy but also in sorting of carboxypeptidase Y (CPY), a vacuolar-soluble hydrolase, to the vacuole. Subcellular fractio…	GO:0006914|autophagy;GO:0007098|centrosome cycle;GO:0007059|chromosome segregation;GO:0006281|DNA repair;GO:0097680|double-strand break repair via classical nonhomologous end joining;GO:0051684|maintenance of Golgi location;GO:0071985|multivesicular body sorting pathway;GO:1901098|positive regulation of autophagosome maturation;GO:0032801|receptor catabolic process;GO:0032465|regulation of cytoki…	GO:0005813|centrosome;GO:0000775|chromosome, centromeric region;GO:0005737|cytoplasm;GO:0005769|early endosome;GO:0005783|endoplasmic reticulum;GO:0005770|late endosome;GO:0005764|lysosome;GO:0030496|midbody;GO:0045335|phagocytic vesicle;GO:0032991|macromolecular complex;	GO:0017124|SH3 domain binding;GO:0000149|SNARE binding;	.
gene:ENSGALG00000000847	502	387	597	469	445	470	407	481	457.574	366	451	422	563	557	349	439	482	1.10231	0.140529	0.252242	0.599739	up	no	GARNL3	protein_coding	chr17:10706132-10748976:+	gi|71897279|ref|NP_001025847.1|	4683	0	GTPase-activating Rap/Ran-GAP domain-like protein 3 [Gallus gallus]	gi|402692440|ref|NM_001030676.2|	3608	0	Gallus gallus GTPase activating Rap/RanGAP domain-like 3 (GARNL3), mRNA	Q5ZJY3	1801	0	GTPase-activating Rap/Ran-GAP domain-like protein 3	.	.	.	.	pfam02145	Rap_GAP	Rap/ran-GAP.	GO:0051056|regulation of small GTPase mediated signal transduction;	.	GO:0005096|GTPase activator activity;	.
gene:ENSGALG00000000848	1125	987	1324	1207	1094	1249	1181	1133	1203.46	1443	1245	1224	1474	1309	1077	1118	1222	0.972525	-0.0401923	0.695229	0.890149	down	no	AP1G2	protein_coding	chr11:19764265-19793120:+	gi|971414950|ref|XP_015148086.1|	4084	0	PREDICTED: AP-1 complex subunit gamma-1 isoform X1 [Gallus gallus]	gi|971414951|ref|XM_015292602.1|	2466	0	PREDICTED: Gallus gallus adaptor-related protein complex 1, gamma 1 subunit (AP1G1), transcript variant X2, mRNA	O43747	1511	0	AP-1 complex subunit gamma-1	.	.	.	.	pfam01602	Adaptin_N	Adaptin N terminal region. This family consists of the N terminal region of various alpha, beta and gamma subunits of the AP-1, AP-2 and AP-3 adaptor protein complexes. The adaptor protein (AP) complexes are involved in the formation of clathrin-coated pits and vesicles. The N-terminal region of the various adaptor proteins (APs) is constant by comparison to the C-terminal which is variable withi…	GO:0019886|antigen processing and presentation of exogenous peptide antigen via MHC class II;GO:0035646|endosome to melanosome transport;GO:0090160|Golgi to lysosome transport;GO:0006886|intracellular protein transport;GO:0032438|melanosome organization;GO:0043323|positive regulation of natural killer cell degranulation;GO:0045954|positive regulation of natural killer cell mediated cytotoxicity;G…	GO:0030121|AP-1 adaptor complex;GO:0030119|AP-type membrane coat adaptor complex;GO:0030136|clathrin-coated vesicle;GO:0030665|clathrin-coated vesicle membrane;GO:0005737|cytoplasm;GO:0030659|cytoplasmic vesicle membrane;GO:0005829|cytosol;GO:0005794|Golgi apparatus;GO:0000139|Golgi membrane;GO:0043231|intracellular membrane-bounded organelle;GO:0005765|lysosomal membrane;GO:0016020|membrane;GO:0…	GO:0030742|GTP-dependent protein binding;GO:0019894|kinesin binding;GO:0017137|Rab GTPase binding;GO:0005215|transporter activity;	K12391
gene:ENSGALG00000000853	621	546	717	505	649	459	470	551	620.482	684	655	679	826	684	617	704	664	0.867951	-0.204314	0.076636	0.343067	down	no	SLC2A8	protein_coding	chr17:10683005-10692783:+	gi|45383410|ref|NP_989706.1|	2455	0	solute carrier family 2, facilitated glucose transporter member 8 [Gallus gallus]	gi|45383409|ref|NM_204375.1|	1446	0	Gallus gallus solute carrier family 2 (facilitated glucose transporter), member 8 (SLC2A8), mRNA	Q9JJZ1	507	7.00E-170	Solute carrier family 2, facilitated glucose transporter member 8	araE	205	1.00E-56	COG0477	pfam00083	Sugar_tr	Sugar (and other) transporter.	GO:0046323|glucose import;GO:0008286|insulin receptor signaling pathway;GO:0007141|male meiosis I;GO:0001666|response to hypoxia;	GO:0030659|cytoplasmic vesicle membrane;GO:0005887|integral component of plasma membrane;GO:0008021|synaptic vesicle;	GO:0005351|sugar:proton symporter activity;GO:0005536|glucose binding;GO:0005355|glucose transmembrane transporter activity;	K08145
gene:ENSGALG00000000855	1222	963	1124	930	682	760	701	844	884.713	916	829	1072	1004	935	684	850	712	1.09059	0.125115	0.41899	0.735486	up	no	ZMPSTE24	protein_coding	chr23:1832025-1846206:-	gi|50759645|ref|XP_417720.1|	2107	0	PREDICTED: CAAX prenyl protease 1 homolog isoform X1 [Gallus gallus]	gi|971430463|ref|XM_417720.4|	2493	0	PREDICTED: Gallus gallus zinc metallopeptidase STE24 (ZMPSTE24), transcript variant X1, mRNA	O75844	722	0	CAAX prenyl protease 1 homolog	SPAC3H1.05	245	7.00E-71	COG0501	pfam01435	Peptidase_M48	Peptidase family M48.	GO:0071586|CAAX-box protein processing;GO:0006998|nuclear envelope organization;GO:0030327|prenylated protein catabolic process;GO:0006508|proteolysis;	GO:0070062|extracellular exosome;GO:0030176|integral component of endoplasmic reticulum membrane;GO:0016020|membrane;GO:0005637|nuclear inner membrane;	GO:0046872|metal ion binding;GO:0004222|metalloendopeptidase activity;GO:0008235|metalloexopeptidase activity;	K06013
gene:ENSGALG00000000856	483	510	494	505	534	561	561	476	517.959	624	587	375	558	658	446	487	500	1.03044	0.0432593	0.714376	0.896135	up	no	EIF2D	protein_coding	chr26:2507117-2516979:-	gi|302632530|ref|NP_001006322.2|	2893	0	eukaryotic translation initiation factor 2D [Gallus gallus]	gi|302632529|ref|NM_001006322.2|	2227	0	Gallus gallus eukaryotic translation initiation factor 2D (EIF2D), mRNA	P0CL18	697	0	Eukaryotic translation initiation factor 2D	.	.	.	.	pfam01253	SUI1	Translation initiation factor SUI1.	GO:0001731|formation of translation preinitiation complex;GO:0075522|IRES-dependent viral translational initiation;GO:0032790|ribosome disassembly;	GO:0022627|cytosolic small ribosomal subunit;GO:0016604|nuclear body;	GO:0003743|translation initiation factor activity;	K15027
gene:ENSGALG00000000857	570	373	363	420	537	510	520	534	510.921	633	564	532	506	603	694	432	482	0.904964	-0.144067	0.254184	0.60187	down	no	NMT1	protein_coding	chr27:3728837-3739621:+	gi|50760631|ref|XP_418088.1|	2600	0	PREDICTED: glycylpeptide N-tetradecanoyltransferase 1 [Gallus gallus]	gi|733922652|ref|XM_003213004.2|	2171	0	PREDICTED: Meleagris gallopavo N-myristoyltransferase 1 (NMT1), mRNA	P30419	906	0	Glycylpeptide N-tetradecanoyltransferase 1	SPBC2G2.11	377	7.00E-120	COG5092	pfam02799	NMT_C	Myristoyl-CoA:protein N-myristoyltransferase, C-terminal domain. The N and C-terminal domains of NMT are structurally similar, each adopting an acyl-CoA N-acyltransferase-like fold.	GO:0042180|cellular ketone metabolic process;GO:0001701|in utero embryonic development;GO:0018008|N-terminal peptidyl-glycine N-myristoylation;GO:0006499|N-terminal protein myristoylation;GO:1900740|positive regulation of protein insertion into mitochondrial membrane involved in apoptotic signaling pathway;GO:0022400|regulation of rhodopsin mediated signaling pathway;	GO:0005737|cytoplasm;GO:0005829|cytosol;GO:0019898|extrinsic component of membrane;GO:0005739|mitochondrion;GO:0005886|plasma membrane;	GO:0004379|glycylpeptide N-tetradecanoyltransferase activity;GO:0019107|myristoyltransferase activity;	K00671
gene:ENSGALG00000000862	302	275	303	312	318	328	404	326	310.149	213	292	239	357	281	278	350	446	1.11104	0.151906	0.240776	0.58792	up	no	RLF	protein_coding	chr23:1849996-1879738:-	gi|513220991|ref|XP_417721.4|	9582	0	PREDICTED: zinc finger protein Rlf [Gallus gallus]	gi|971430450|ref|XM_417721.5|	6068	0	PREDICTED: Gallus gallus rearranged L-myc fusion (RLF), mRNA	Q13129	2182	0	Zinc finger protein Rlf	.	.	.	.	pfam00096	zf-C2H2	Zinc finger, C2H2 type. The C2H2 zinc finger is the classical zinc finger domain. The two conserved cysteines and histidines co-ordinate a zinc ion. The following pattern describes the zinc finger. #-X-C-X(1-5)-C-X3-#-X5-#-X2-H-X(3-6)-[H/C] Where X can be any amino acid, and numbers in brackets indicate the number of residues. The positions marked # are those that are important for the stable fol…	GO:0051276|chromosome organization;GO:0015074|DNA integration;GO:0045944|positive regulation of transcription from RNA polymerase II promoter;GO:0045893|positive regulation of transcription, DNA-templated;GO:0044030|regulation of DNA methylation;GO:0006355|regulation of transcription, DNA-templated;GO:0006351|transcription, DNA-templated;	GO:0005634|nucleus;	GO:0003677|DNA binding;GO:0000981|RNA polymerase II transcription factor activity, sequence-specific DNA binding;GO:0008270|zinc ion binding;	.
gene:ENSGALG00000000863	84	96	125	96	115	95	115	128	100.917	83	93	88	85	155	68	113	87	1.17712	0.235257	0.165937	0.496871	up	no	DYRK3	protein_coding	chr26:2516995-2523234:+	gi|971434107|ref|XP_015154545.1|	2979	0	PREDICTED: dual specificity tyrosine-phosphorylation-regulated kinase 3 isoform X2 [Gallus gallus]	gi|971434106|ref|XM_015299059.1|	1835	0	PREDICTED: Gallus gallus dual-specificity tyrosine-(Y)-phosphorylation regulated kinase 3 (DYRK3), transcript variant X2, mRNA	O43781	827	0	Dual specificity tyrosine-phosphorylation-regulated kinase 3	.	.	.	.	pfam00069	Pkinase	Protein kinase domain.	GO:0030218|erythrocyte differentiation;GO:0043066|negative regulation of apoptotic process;GO:0043518|negative regulation of DNA damage response, signal transduction by p53 class mediator;GO:0006468|protein phosphorylation;GO:0080135|regulation of cellular response to stress;GO:1903432|regulation of TORC1 signaling;GO:0035617|stress granule disassembly;	GO:0005737|cytoplasm;GO:0010494|cytoplasmic stress granule;GO:0005829|cytosol;GO:0043231|intracellular membrane-bounded organelle;GO:0005654|nucleoplasm;GO:0005634|nucleus;	GO:0005524|ATP binding;GO:0000287|magnesium ion binding;GO:0004672|protein kinase activity;GO:0004674|protein serine/threonine kinase activity;GO:0004712|protein serine/threonine/tyrosine kinase activity;GO:0004713|protein tyrosine kinase activity;	K18669
gene:ENSGALG00000000864	610	506	578	523	437	438	451	494	515.583	557	530	482	696	700	426	432	468	0.998412	-0.00229275	0.986249	0.995651	down	no	FBXW2	protein_coding	chr17:10673254-10682819:-	gi|971422767|ref|XP_015134865.1|	2351	0	PREDICTED: F-box/WD repeat-containing protein 2 isoform X1 [Gallus gallus]	gi|56119051|ref|NM_001007842.1|	3322	0	Gallus gallus F-box and WD repeat domain containing 2 (FBXW2), mRNA	Q9UKT8	853	0	F-box/WD repeat-containing protein 2	.	.	.	.	pfam00400	WD40	WD domain, G-beta repeat.	GO:0006464|cellular protein modification process;GO:0043687|post-translational protein modification;GO:0000209|protein polyubiquitination;GO:0006508|proteolysis;	GO:0005829|cytosol;	GO:0004842|ubiquitin-protein transferase activity;	K10261
gene:ENSGALG00000000866	800	942	528	851	850	951	1742	677	942.657	1191	877	1201	1094	1047	784	1032	689	0.965406	-0.0507923	0.797019	0.932306	down	no	SELENBP1	protein_coding	chr25:342332-352320:-	gi|480540318|ref|NP_001264739.1|	2511	0	selenium-binding protein 1 [Gallus gallus]	gi|971433034|ref|XM_015280009.1|	1990	0	PREDICTED: Gallus gallus selenium binding protein 1 (SELENBP1), transcript variant X1, mRNA	Q52KZ7	800	0	Methanethiol oxidase	.	.	.	.	pfam05694	SBP56	56kDa selenium binding protein (SBP56). This family consists of several eukaryotic selenium binding proteins as well as three sequences from archaea. The exact function of this protein is unknown although it is thought that SBP56 participates in late stages of intra-Golgi protein transport. The Lotus japonicus homologue of SBP56, LjSBP is thought to have more than one physiological role and can b…	GO:0015031|protein transport;	GO:0005829|cytosol;GO:0016020|membrane;GO:0005634|nucleus;	GO:0018549|methanethiol oxidase activity;GO:0008430|selenium binding;	K17285
gene:ENSGALG00000000868	302	231	247	242	313	215	307	248	290.2	287	293	271	329	382	393	325	334	0.851192	-0.232443	0.0150856	0.148066	down	no	RNF121	protein_coding	chr1:195591204-195602075:-	gi|118085283|ref|XP_417284.2|	1495	0	PREDICTED: RING finger protein 121 isoform X1 [Gallus gallus]	gi|971378861|ref|XM_417284.5|	1097	0	PREDICTED: Gallus gallus ring finger protein 121 (RNF121), transcript variant X1, mRNA	Q9H920	564	0	RING finger protein 121	.	.	.	.	pfam13639	zf-RING_2	Ring finger domain.	GO:0030968|endoplasmic reticulum unfolded protein response;GO:0030433|ER-associated ubiquitin-dependent protein catabolic process;	GO:0005789|endoplasmic reticulum membrane;GO:0000139|Golgi membrane;GO:0016021|integral component of membrane;	GO:0046872|metal ion binding;GO:0061630|ubiquitin protein ligase activity;	K15698
gene:ENSGALG00000000870	54	48	40	77	33	67	66	44	60.3269	54	59	29	73	110	96	74	59	0.826542	-0.27484	0.244438	0.591998	down	no	DCAKD	protein_coding	chr27:3718449-3728829:-	gi|513225606|ref|XP_004948550.1|	1396	0	PREDICTED: dephospho-CoA kinase domain-containing protein isoform X2 [Gallus gallus]	gi|971434675|ref|XR_001470312.1|	923	0	PREDICTED: Gallus gallus complement component 1, q subcomponent-like 1 (C1QL1), transcript variant X2, misc_RNA	Q0P4C4	281	2.00E-88	Dephospho-CoA kinase domain-containing protein	BS_ytaG	175	1.00E-49	COG0237	pfam01121	CoaE	Dephospho-CoA kinase. This family catalyses the phosphorylation of the 3'-hydroxyl group of dephosphocoenzyme A to form Coenzyme A EC:2.7.1.24. This enzyme uses ATP in its reaction.	GO:0015937|coenzyme A biosynthetic process;	.	GO:0005524|ATP binding;GO:0004140|dephospho-CoA kinase activity;	.
gene:ENSGALG00000000871	24	14	36	6	27	20	15	23	20.7509	21	19	50	13	11	32	16	5	1.02866	0.0407696	0.920409	0.974002	up	no	ART1	protein_coding	chr1:195574183-195575079:-	gi|77736639|ref|NP_001029998.1|	1511	0	ADP-ribosyltransferase 1 precursor [Gallus gallus]	gi|77736638|ref|NM_001034826.1|	870	0	Gallus gallus ADP-ribosyltransferase 1 (ART1), mRNA	Q92080	490	8.00E-174	Erythroblast NAD(P)(+)--arginine ADP-ribosyltransferase	.	.	.	.	pfam01129	ART	NAD:arginine ADP-ribosyltransferase.	GO:0006471|protein ADP-ribosylation;	.	GO:0003956|NAD(P)+-protein-arginine ADP-ribosyltransferase activity;	.
gene:ENSGALG00000000875	368	291	374	359	396	322	455	335	354.639	308	366	352	347	335	397	341	391	1.07864	0.109208	0.212871	0.557515	up	no	PHLPP2	protein_coding	chr11:19798257-19824250:+	gi|971415195|ref|XP_015148178.1|	6206	0	PREDICTED: PH domain leucine-rich repeat-containing protein phosphatase 2 isoform X1 [Gallus gallus]	gi|971415194|ref|XM_015292692.1|	4194	0	PREDICTED: Gallus gallus PH domain and leucine rich repeat protein phosphatase 2 (PHLPP2), transcript variant X1, mRNA	Q6ZVD8	1854	0	PH domain leucine-rich repeat-containing protein phosphatase 2	SPCC4F11.02	85.9	8.00E-17	COG0631	pfam00481	PP2C	Protein phosphatase 2C. Protein phosphatase 2C is a Mn++ or Mg++ dependent protein serine/threonine phosphatase.	GO:0021766|hippocampus development;GO:0006470|protein dephosphorylation;GO:0007165|signal transduction;	GO:0005737|cytoplasm;GO:0005829|cytosol;GO:0005634|nucleus;GO:0001917|photoreceptor inner segment;GO:0042622|photoreceptor outer segment membrane;	GO:0046872|metal ion binding;GO:0004722|protein serine/threonine phosphatase activity;	K16340
gene:ENSGALG00000000881	50	53	33	45	69	66	73	59	63.7086	55	74	58	65	69	71	88	109	0.80548	-0.312079	0.0842793	0.360369	down	no	GPATCH3	protein_coding	chr23:1915119-1919682:-	gi|309747089|ref|NP_001185469.1|	2415	0	G patch domain-containing protein 3 [Gallus gallus]	gi|309747088|ref|NM_001198540.1|	1697	0	Gallus gallus G patch domain containing 3 (GPATCH3), mRNA	Q96I76	552	0	G patch domain-containing protein 3	.	.	.	.	pfam01585	G-patch	G-patch domain. This domain is found in a number of RNA binding proteins, and is also found in proteins that contain RNA binding domains. This suggests that this domain may have an RNA binding function. This domain has seven highly conserved glycines.	GO:0039536|negative regulation of RIG-I signaling pathway;GO:0032480|negative regulation of type I interferon production;GO:0045893|positive regulation of transcription, DNA-templated;GO:0006351|transcription, DNA-templated;	GO:0005737|cytoplasm;GO:0005634|nucleus;	GO:0003676|nucleic acid binding;	.
gene:ENSGALG00000000883	920	957	794	984	1087	804	1205	1130	908.363	719	747	711	821	803	1067	979	927	1.23309	0.30228	0.00814746	0.105397	up	no	MAPKAPK2	protein_coding	chr26:2535306-2553032:+	gi|971434113|ref|XP_015154548.1|	1911	0	PREDICTED: MAP kinase-activated protein kinase 2 [Gallus gallus]	gi|971434112|ref|XM_015299062.1|	1188	0	PREDICTED: Gallus gallus mitogen-activated protein kinase-activated protein kinase 2 (MAPKAPK2), mRNA	P49138	684	0	MAP kinase-activated protein kinase 2	.	.	.	.	pfam00069	Pkinase	Protein kinase domain.	GO:0070935|3'-UTR-mediated mRNA stabilization;GO:0006974|cellular response to DNA damage stimulus;GO:0035924|cellular response to vascular endothelial growth factor stimulus;GO:0006954|inflammatory response;GO:0048839|inner ear development;GO:0044351|macropinocytosis;GO:0048255|mRNA stabilization;GO:0038066|p38MAPK cascade;GO:0018105|peptidyl-serine phosphorylation;GO:0042535|positive regulation …	GO:0005813|centrosome;GO:0005737|cytoplasm;GO:0005654|nucleoplasm;GO:0005634|nucleus;	GO:0005524|ATP binding;GO:0009931|calcium-dependent protein serine/threonine kinase activity;GO:0005516|calmodulin binding;GO:0004683|calmodulin-dependent protein kinase activity;GO:0051019|mitogen-activated protein kinase binding;GO:0004674|protein serine/threonine kinase activity;	K04443
gene:ENSGALG00000000884	550	303	469	350	325	419	555	253	411.559	511	335	461	470	425	400	323	531	0.976714	-0.0339916	0.833526	0.946625	down	no	CXXC5	protein_coding	chr13:1686038-1715067:+	gi|326916943|ref|XP_003204764.1|	1360	0	PREDICTED: CXXC-type zinc finger protein 5 [Meleagris gallopavo]	gi|971417261|ref|XM_015293549.1|	2123	0	PREDICTED: Gallus gallus CXXC finger protein 5 (CXXC5), transcript variant X1, mRNA	Q5R7N4	374	8.00E-122	CXXC-type zinc finger protein 5	.	.	.	.	pfam02008	zf-CXXC	CXXC zinc finger domain. This domain contains eight conserved cysteine residues that bind to two zinc ions. The CXXC domain is found in a variety of chromatin-associated proteins. This domain binds to nonmethyl-CpG dinucleotides. The domain is characterized by two repeats, and shows a peculiar internal duplication in which the second unit is inserted into the first one. Each of these units is cha…	GO:0000122|negative regulation of transcription from RNA polymerase II promoter;	GO:0005829|cytosol;GO:0005654|nucleoplasm;	GO:0043565|sequence-specific DNA binding;GO:0008134|transcription factor binding;GO:0008270|zinc ion binding;	.
gene:ENSGALG00000000887	724	591	416	1111	838	1142	714	359	736.007	470	891	563	906	1578	261	674	731	1.03572	0.0506369	0.860706	0.955765	up	no	NR0B2	protein_coding	chr23:1920776-1923230:-	gi|309747087|ref|NP_001026064.2|	1258	1.00E-166	nuclear receptor subfamily 0 group B member 2 [Gallus gallus]	gi|309747086|ref|NM_001030893.2|	2023	0	Gallus gallus nuclear receptor subfamily 0, group B, member 2 (NR0B2), mRNA	Q15466	231	1.00E-68	Nuclear receptor subfamily 0 group B member 2	.	.	.	.	pfam00104	Hormone_recep	Ligand-binding domain of nuclear hormone receptor. This all helical domain is involved in binding the hormone in these receptors.	GO:0031100|organ regeneration;GO:0008203|cholesterol metabolic process;GO:0043433|negative regulation of sequence-specific DNA binding transcription factor activity;GO:0010629|negative regulation of gene expression;GO:0000122|negative regulation of transcription from RNA polymerase II promoter;GO:0007219|Notch signaling pathway;GO:0010628|positive regulation of gene expression;GO:0032024|positive…	GO:0005737|cytoplasm;GO:0005654|nucleoplasm;GO:0005634|nucleus;GO:0032991|macromolecular complex;	GO:0003677|DNA binding;GO:0042975|peroxisome proliferator activated receptor binding;GO:0019904|protein domain specific binding;GO:0042803|protein homodimerization activity;GO:0044877|macromolecular complex binding;GO:0046965|retinoid X receptor binding;GO:0000981|RNA polymerase II transcription factor activity, sequence-specific DNA binding;GO:0003707|steroid hormone receptor activity;GO:0046966…	K08563
gene:ENSGALG00000000891	182	74	147	126	182	91	164	111	159.299	120	186	251	207	204	216	194	143	0.741531	-0.431421	0.0202113	0.174305	down	no	NSUN5	protein_coding	chr19:500330-504124:+	gi|971426176|ref|XP_415710.4|	2197	0	PREDICTED: probable 28S rRNA (cytosine-C(5))-methyltransferase [Gallus gallus]	gi|971426175|ref|XM_415710.5|	1547	0	PREDICTED: Gallus gallus NOP2/Sun domain family, member 5 (NSUN5), mRNA	Q96P11	467	1.00E-155	Probable 28S rRNA (cytosine-C(5))-methyltransferase	SPAC2C4.06c	236	4.00E-68	COG0144	pfam01189	Nol1_Nop2_Fmu	NOL1/NOP2/sun family.	GO:0070475|rRNA base methylation;	GO:0005730|nucleolus;GO:0005634|nucleus;	GO:0003723|RNA binding;GO:0008173|RNA methyltransferase activity;GO:0008757|S-adenosylmethionine-dependent methyltransferase activity;	K15264
gene:ENSGALG00000000892	9	4	2	1	0	6	1	1	3.40083	5	5	6	2	4	3	3	3	0.806324	-0.310569	0.618717	NA	down	no	IL10	protein_coding	chr26:2562702-2564995:-	gi|148540096|ref|NP_001004414.2|	808	3.00E-107	interleukin-10 precursor [Gallus gallus]	gi|157061329|gb|EF554720.1|	577	0	Gallus gallus interleukin 10 mRNA, complete cds	Q6A2H4	315	1.00E-108	Interleukin-10	.	.	.	.	pfam00726	IL10	Interleukin 10.	GO:0035729|cellular response to hepatocyte growth factor stimulus;GO:0071222|cellular response to lipopolysaccharide;GO:0042742|defense response to bacterium;GO:0042832|defense response to protozoan;GO:0006955|immune response;GO:0006954|inflammatory response;GO:0030889|negative regulation of B cell proliferation;GO:0002875|negative regulation of chronic inflammatory response to antigenic stimulus…	GO:0005576|extracellular region;GO:0005615|extracellular space;	GO:0005125|cytokine activity;	K05443
gene:ENSGALG00000000893	15030	20134	13948	9786	13431	14475	14273	12457	14507	15252	12030	13969	20287	14399	13032	16329	15205	1.0005	0.000722808	0.995997	0.998236	up	no	TAT	protein_coding	chr11:19836052-19846702:+	gi|50754073|ref|XP_414240.1|	2446	0	PREDICTED: tyrosine aminotransferase [Gallus gallus]	gi|971415215|ref|XM_414240.4|	1898	0	PREDICTED: Gallus gallus tyrosine aminotransferase (TAT), mRNA	P17735	791	0	Tyrosine aminotransferase	PAB1810	169	8.00E-45	COG0436	pfam00155	Aminotran_1_2	Aminotransferase class I and II.	GO:0006103|2-oxoglutarate metabolic process;GO:0009058|biosynthetic process;GO:0006536|glutamate metabolic process;GO:0006559|L-phenylalanine catabolic process;GO:0051384|response to glucocorticoid;GO:0046689|response to mercury ion;GO:0006979|response to oxidative stress;GO:0006572|tyrosine catabolic process;	GO:0005829|cytosol;GO:0005739|mitochondrion;	GO:0016597|amino acid binding;GO:0004838|L-tyrosine:2-oxoglutarate aminotransferase activity;GO:0030170|pyridoxal phosphate binding;	K00815
gene:ENSGALG00000000895	2027	1726	1613	1961	1669	2358	1766	1552	1861.45	2094	2077	1811	1848	2027	1933	1843	1720	1.00857	0.0123178	0.906735	0.970357	up	no	NUDC	protein_coding	chr23:1924584-1933500:+	gi|57529473|ref|NP_001006311.1|	1415	0	nuclear migration protein nudC [Gallus gallus]	gi|57529472|ref|NM_001006311.1|	2105	0	Gallus gallus nudC nuclear distribution protein (NUDC), mRNA	Q5ZIN1	549	0	Nuclear migration protein nudC	.	.	.	.	pfam04969	CS	CS domain. The CS and CHORD (pfam04968) are fused into a single polypeptide chain in metazoans but are found in separate proteins in plants; this is thought to be indicative of an interaction between CS and CHORD. It has been suggested that the CS domain is a binding module for HSP90, implying that CS domain-containing proteins are involved in recruiting heat shock proteins to multiprotein assemb…	GO:0007049|cell cycle;GO:0051301|cell division;GO:0032502|developmental process;GO:0006457|protein folding;	GO:0005737|cytoplasm;GO:0005874|microtubule;	GO:0051082|unfolded protein binding;	.
gene:ENSGALG00000000901	132	229	153	110	93	34	153	130	119.814	147	62	77	101	123	66	117	198	1.24026	0.310643	0.303083	0.645136	up	no	CHST4	protein_coding	chr11:19856230-19857745:+	gi|971415244|ref|XP_015148201.1|	1828	0	PREDICTED: carbohydrate sulfotransferase 4 [Gallus gallus]	gi|971415247|ref|XR_001468520.1|	1018	0	PREDICTED: Gallus gallus carbohydrate (N-acetylglucosamine 6-O) sulfotransferase 4 (CHST4), transcript variant X3, misc_RNA	Q8NCG5	445	2.00E-153	Carbohydrate sulfotransferase 4	.	.	.	.	pfam00685	Sulfotransfer_1	Sulfotransferase domain.	GO:0005975|carbohydrate metabolic process;GO:0007155|cell adhesion;GO:0007267|cell-cell signaling;GO:0006955|immune response;GO:0006954|inflammatory response;GO:0018146|keratan sulfate biosynthetic process;GO:0006044|N-acetylglucosamine metabolic process;GO:0016266|O-glycan processing;GO:0006477|protein sulfation;GO:0006790|sulfur compound metabolic process;	GO:0000139|Golgi membrane;GO:0016021|integral component of membrane;GO:0031228|intrinsic component of Golgi membrane;GO:0005802|trans-Golgi network;	GO:0001517|N-acetylglucosamine 6-O-sulfotransferase activity;GO:0008146|sulfotransferase activity;	K04746
gene:ENSGALG00000000902	100	91	74	114	123	159	137	91	119.029	102	124	73	112	131	204	132	170	0.900604	-0.151035	0.431907	0.744264	down	no	KDF1	protein_coding	chr23:1939316-1944798:-	gi|513220999|ref|XP_001232503.2|	2234	0	PREDICTED: keratinocyte differentiation factor 1 [Gallus gallus]	gi|971430468|ref|XM_001232502.3|	1837	0	PREDICTED: Gallus gallus chromosome 23 open reading frame, human C1orf172 (C23H1ORF172), transcript variant X2, mRNA	Q6AY88	362	2.00E-116	Keratinocyte differentiation factor 1	.	.	.	.	pfam15551	DUF4656	Domain of unknown function (DUF4656). This family of proteins is found in eukaryotes. Proteins in this family are typically between 286 and 398 amino acids in length.	GO:0048589|developmental growth;GO:0061436|establishment of skin barrier;GO:0003334|keratinocyte development;GO:0060887|limb epidermis development;GO:0016331|morphogenesis of embryonic epithelium;GO:2000647|negative regulation of stem cell proliferation;GO:0045606|positive regulation of epidermal cell differentiation;GO:0010482|regulation of epidermal cell division;	GO:0030054|cell junction;GO:0005737|cytoplasm;	.	.
gene:ENSGALG00000000903	583	458	683	729	451	795	548	519	625.283	503	722	652	1001	930	508	569	464	0.949288	-0.0750825	0.681291	0.883332	down	no	TERF2IP	protein_coding	chr11:19863899-19867114:-	gi|22074734|gb|AAM08123.1|	1448	0	TRF2-interacting telomeric Rap1 protein [Gallus gallus]	gi|45383224|ref|NM_204468.1|	2118	0	Gallus gallus telomeric repeat binding factor 2, interacting protein (TERF2IP), mRNA	Q7T0L4	556	0	Telomeric repeat-binding factor 2-interacting protein 1	.	.	.	.	pfam08914	Myb_DNA-bind_2	Rap1 Myb domain. The Rap1 Myb domain adopts a canonical three-helix bundle tertiary structure, with the second and third helices forming a helix-turn-helix variant motif. The function of this domain is unclear: it may either interact with DNA via an adaptor protein or it may be only involved in protein-protein interactions.	GO:0048239|negative regulation of DNA recombination at telomere;GO:0043123|positive regulation of I-kappaB kinase/NF-kappaB signaling;GO:0051092|positive regulation of NF-kappaB transcription factor activity;GO:0010569|regulation of double-strand break repair via homologous recombination;GO:0006355|regulation of transcription, DNA-templated;GO:0000723|telomere maintenance;GO:0010833|telomere main…	GO:0000781|chromosome, telomeric region;GO:0005737|cytoplasm;GO:0005654|nucleoplasm;GO:0005634|nucleus;	GO:0003677|DNA binding;	K11113
gene:ENSGALG00000000905	1077	1018	1353	1108	1716	1190	1301	1038	1374.28	1623	1658	1199	1158	1341	2178	1716	1586	0.829422	-0.269822	0.0660664	0.321361	down	no	PSMB4	protein_coding	chr25:383948-386254:-	gi|971433092|ref|XP_427542.5|	1236	6.00E-169	PREDICTED: proteasome subunit beta type-4 [Gallus gallus]	gi|971433091|ref|XM_427542.5|	911	0	PREDICTED: Gallus gallus proteasome (prosome, macropain) subunit, beta type, 4 (PSMB4), mRNA	P28070	390	1.00E-134	Proteasome subunit beta type-4	.	.	.	.	pfam00227	Proteasome	Proteasome subunit. The proteasome is a multisubunit structure that degrades proteins. Protein degradation is an essential component of regulation because proteins can become misfolded, damaged, or unnecessary. Proteasomes and their homologues vary greatly in complexity: from HslV (heat shock locus v), which is encoded by 1 gene in bacteria, to the eukaryotic 20S proteasome, which is encoded by m…	GO:0002862|negative regulation of inflammatory response to antigenic stimulus;GO:0043687|post-translational protein modification;GO:0016579|protein deubiquitination;GO:0051603|proteolysis involved in cellular protein catabolic process;GO:0016032|viral process;	GO:0005829|cytosol;GO:0070062|extracellular exosome;GO:0005654|nucleoplasm;GO:0005634|nucleus;GO:0000502|proteasome complex;GO:0005839|proteasome core complex;GO:0019774|proteasome core complex, beta-subunit complex;	GO:0001530|lipopolysaccharide binding;GO:0004298|threonine-type endopeptidase activity;	K02736
gene:ENSGALG00000000906	505	551	724	551	597	341	287	475	549.256	517	714	521	742	527	519	524	772	0.890793	-0.166837	0.366386	0.697918	down	no	RALGPS1	protein_coding	chr17:10574805-10660252:+	gi|971423989|ref|XP_015135340.1|	2888	0	PREDICTED: ras-specific guanine nucleotide-releasing factor RalGPS1 isoform X1 [Gallus gallus]	gi|971423993|ref|XR_001464573.1|	2216	0	PREDICTED: Gallus gallus Ral GEF with PH domain and SH3 binding motif 1 (RALGPS1), transcript variant X4, misc_RNA	A2AR50	985	0	Ras-specific guanine nucleotide-releasing factor RalGPS1	.	.	.	.	pfam00617	RasGEF	RasGEF domain. Guanine nucleotide exchange factor for Ras-like small GTPases.	GO:0032485|regulation of Ral protein signal transduction;GO:0007264|small GTPase mediated signal transduction;	GO:0005737|cytoplasm;GO:0005886|plasma membrane;	GO:0008321|Ral guanyl-nucleotide exchange factor activity;	.
gene:ENSGALG00000000907	2472	2131	2407	2314	2153	2606	2254	1952	2407.41	2566	2813	2876	2860	2751	2167	2494	2038	0.938138	-0.0921286	0.389895	0.712381	down	no	KARS	protein_coding	chr11:19866566-19879472:+	gi|971414956|ref|XP_015148090.1|	3051	0	PREDICTED: lysine--tRNA ligase isoform X1 [Gallus gallus]	gi|971414955|ref|XM_015292604.1|	1863	0	PREDICTED: Gallus gallus lysyl-tRNA synthetase (KARS), transcript variant X1, mRNA	Q99MN1	965	0	Lysine--tRNA ligase	SPBC17G9.03c	642	0	COG1190	pfam00152	tRNA-synt_2	tRNA synthetases class II (D, K and N).	GO:0000187|activation of MAPK activity;GO:0002276|basophil activation involved in immune response;GO:0015966|diadenosine tetraphosphate biosynthetic process;GO:0070371|ERK1 and ERK2 cascade;GO:0006430|lysyl-tRNA aminoacylation;GO:0008285|negative regulation of cell proliferation;GO:1900017|positive regulation of cytokine production involved in inflammatory response;GO:0002741|positive regulation …	GO:0017101|aminoacyl-tRNA synthetase multienzyme complex;GO:0005737|cytoplasm;GO:0005829|cytosol;GO:0005615|extracellular space;GO:0005739|mitochondrion;GO:0005634|nucleus;GO:0005886|plasma membrane;	GO:0016597|amino acid binding;GO:0003877|ATP adenylyltransferase activity;GO:0005524|ATP binding;GO:0042802|identical protein binding;GO:0004824|lysine-tRNA ligase activity;GO:0042803|protein homodimerization activity;GO:0097110|scaffold protein binding;GO:0000049|tRNA binding;	K04567
gene:ENSGALG00000000908	236	153	251	252	241	147	245	231	215.005	100	288	193	207	219	196	264	260	1.07838	0.10887	0.548015	0.812846	up	no	ADAT1	protein_coding	chr11:19878815-19899510:+	gi|971414964|ref|XP_015148094.1|	2708	0	PREDICTED: tRNA-specific adenosine deaminase 1 isoform X3 [Gallus gallus]	gi|971414963|ref|XM_015292608.1|	2824	0	PREDICTED: Gallus gallus adenosine deaminase, tRNA-specific 1 (ADAT1), transcript variant X3, mRNA	Q5ZI16	1035	0	tRNA-specific adenosine deaminase 1	.	.	.	.	pfam02137	A_deamin	Adenosine-deaminase (editase) domain. Adenosine deaminases acting on RNA (ADARs) can deaminate adenosine to form inosine. In long double-stranded RNA, this process is non-specific; it occurs site-specifically in RNA transcripts. The former is important in defence against viruses, whereas the latter may affect splicing or untranslated regions. They are primarily nuclear proteins, but a longer isof…	GO:0008033|tRNA processing;	.	GO:0046872|metal ion binding;GO:0003723|RNA binding;GO:0008251|tRNA-specific adenosine deaminase activity;	K15440
gene:ENSGALG00000000909	1	0	5	2	5	0	2	0	1.84774	2	0	3	0	0	3	2	5	1.04887	0.0688381	0.943221	NA	up	no	GFAP	protein_coding	chr27:3697600-3702163:-	gi|118102801|ref|XP_418091.2|	1638	0	PREDICTED: glial fibrillary acidic protein [Gallus gallus]	gi|971434638|ref|XM_418091.5|	2344	0	PREDICTED: Gallus gallus glial fibrillary acidic protein (GFAP), mRNA	P03995	444	2.00E-146	Glial fibrillary acidic protein	.	.	.	.	pfam00038	Filament	Intermediate filament protein.	GO:0014002|astrocyte development;GO:0060020|Bergmann glial cell differentiation;GO:0030198|extracellular matrix organization;GO:0045109|intermediate filament organization;GO:0045103|intermediate filament-based process;GO:0060291|long-term synaptic potentiation;GO:0010977|negative regulation of neuron projection development;GO:0031102|neuron projection regeneration;GO:0060252|positive regulation o…	GO:0097450|astrocyte end-foot;GO:0097449|astrocyte projection;GO:0044297|cell body;GO:0042995|cell projection;GO:0005737|cytoplasm;GO:0098574|cytoplasmic side of lysosomal membrane;GO:0097386|glial cell projection;GO:0005882|intermediate filament;GO:0045111|intermediate filament cytoskeleton;GO:0005622|intracellular;GO:0016020|membrane;GO:0043209|myelin sheath;	GO:0042802|identical protein binding;GO:0005178|integrin binding;GO:0019900|kinase binding;GO:0005200|structural constituent of cytoskeleton;GO:0005198|structural molecule activity;	K05640
gene:ENSGALG00000000911	0	2	0	0	0	0	5	4	1.11904	0	3	0	0	2	0	2	0	1.65812	0.729549	0.616437	NA	up	no	IL19	protein_coding	chr26:2575609-2578946:+	gi|118102427|ref|XP_425824.2|	858	4.00E-110	PREDICTED: interleukin-20 [Gallus gallus]	gi|971434099|ref|XM_425824.4|	1482	0	PREDICTED: Gallus gallus interleukin 19 (IL19), mRNA	Q9JKV9	130	5.00E-34	Interleukin-20	.	.	.	.	pfam00726	IL10	Interleukin 10.	GO:0030097|hemopoiesis;GO:0045672|positive regulation of osteoclast differentiation;	GO:0005615|extracellular space;	GO:0005125|cytokine activity;GO:0045517|interleukin-20 receptor binding;GO:0045518|interleukin-22 receptor binding;	K05444
gene:ENSGALG00000000913	432	283	276	280	286	194	289	262	291.991	339	255	281	295	325	320	266	347	0.99855	-0.00209347	0.987005	0.995768	down	no	CHST6	protein_coding	chr11:19912187-19926505:+	gi|542133145|ref|NP_001269451.1|	2114	0	carbohydrate sulfotransferase 5 [Gallus gallus]	gi|971443834|ref|XM_015301810.1|	1531	0	PREDICTED: Gallus gallus carbohydrate sulfotransferase 6-like (LOC107049181), mRNA	Q9QUP4	550	0	Carbohydrate sulfotransferase 5	.	.	.	.	pfam10149	TM231	Transmembrane protein 231. This is a family of transmembrane proteins, given the number 231, of unknown function. It is conserved in eukaryotes.	GO:0005975|carbohydrate metabolic process;GO:0018146|keratan sulfate biosynthetic process;GO:0006044|N-acetylglucosamine metabolic process;GO:0006790|sulfur compound metabolic process;	GO:0000139|Golgi membrane;GO:0016021|integral component of membrane;	GO:0001517|N-acetylglucosamine 6-O-sulfotransferase activity;	K09671
gene:ENSGALG00000000918	6	1	4	6	9	5	1	1	5.88622	5	11	8	2	20	5	3	10	0.546772	-0.87099	0.114282	NA	down	no	CCDC103	protein_coding	chr27:3690449-3694265:+	gi|513225560|ref|XP_004948540.1|	717	9.00E-91	PREDICTED: coiled-coil domain-containing protein 103 isoform X1 [Gallus gallus]	gi|971434642|ref|XM_015299269.1|	497	0	PREDICTED: Gallus gallus coiled-coil domain containing 103 (CCDC103), transcript variant X3, mRNA	Q9D9P2	102	3.00E-24	Coiled-coil domain-containing protein 103	.	.	.	.	pfam13877	RPAP3_C	Potential Monad-binding region of RPAP3. This domain is found at the C-terminus of RNA-polymerase II-associated proteins. These proteins bind to Monad and are involved in regulating apoptosis. They contain TPR-repeats towards the N_terminus.	GO:0070286|axonemal dynein complex assembly;GO:0003341|cilium movement;GO:0071907|determination of digestive tract left/right asymmetry;GO:0001947|heart looping;GO:0036159|inner dynein arm assembly;GO:0036158|outer dynein arm assembly;	GO:0005737|cytoplasm;GO:0031514|motile cilium;	GO:0042803|protein homodimerization activity;	.
gene:ENSGALG00000000919	2111	5818	1715	4072	1221	5168	7624	3420	3873	5686	2684	5421	3370	4706	959	3672	4568	1.05425	0.0762227	0.828516	0.944858	up	no	PIGR	protein_coding	chr26:2580165-2590723:-	gi|971433706|ref|XP_015154414.1|	2977	0	PREDICTED: polymeric immunoglobulin receptor isoform X1 [Gallus gallus]	gi|153792242|ref|NM_001044644.1|	2585	0	Gallus gallus polymeric immunoglobulin receptor (PIGR), mRNA	P81265	305	5.00E-89	Polymeric immunoglobulin receptor	.	.	.	.	pfam07686	V-set	Immunoglobulin V-set domain. This domain is found in antibodies as well as neural protein P0 and CTL4 amongst others.	.	GO:0005576|extracellular region;GO:0016021|integral component of membrane;GO:0005886|plasma membrane;	.	K13073
gene:ENSGALG00000000927	289	300	242	254	216	197	285	273	278.672	339	166	315	570	331	146	347	236	0.888857	-0.169978	0.451574	0.755032	down	no	ANGPTL2	protein_coding	chr17:10600666-10618538:-	gi|478732998|ref|NP_001264628.1|	2406	0	angiopoietin-related protein 2 precursor [Gallus gallus]	gi|478732997|ref|NM_001277699.1|	2398	0	Gallus gallus angiopoietin-like 2 (ANGPTL2), mRNA	Q9R045	814	0	Angiopoietin-related protein 2	.	.	.	.	pfam00147	Fibrinogen_C	Fibrinogen beta and gamma chains, C-terminal globular domain.	.	GO:0005615|extracellular space;	.	.
gene:ENSGALG00000000934	210	194	260	174	189	171	170	168	187.016	185	199	224	294	199	86	121	167	1.10267	0.141005	0.491081	0.779732	up	no	ZBTB43	protein_coding	chr17:10544180-10549641:+	gi|50757097|ref|XP_415377.1|	2406	0	PREDICTED: zinc finger and BTB domain-containing protein 43 [Gallus gallus]	gi|971423987|ref|XM_415377.4|	2426	0	PREDICTED: Gallus gallus zinc finger and BTB domain containing 43 (ZBTB43), mRNA	O43298	814	0	Zinc finger and BTB domain-containing protein 43	.	.	.	.	pfam00651	BTB	BTB/POZ domain. The BTB (for BR-C, ttk and bab) or POZ (for Pox virus and Zinc finger) domain is present near the N-terminus of a fraction of zinc finger (pfam00096) proteins and in proteins that contain the pfam01344 motif such as Kelch and a family of pox virus proteins. The BTB/POZ domain mediates homomeric dimerization and in some instances heteromeric dimerization. The structure of the dimer…	GO:0006351|transcription, DNA-templated;	GO:0005634|nucleus;	GO:0003677|DNA binding;GO:0046872|metal ion binding;GO:0000981|RNA polymerase II transcription factor activity, sequence-specific DNA binding;	K10514
gene:ENSGALG00000000943	956	870	886	1037	1029	1070	1325	955	971.982	805	870	682	865	766	1227	1207	1171	1.13232	0.179284	0.175672	0.508129	up	no	WDTC1	protein_coding	chr23:2005470-2021064:+	gi|363742207|ref|XP_417728.2|	3672	0	PREDICTED: WD and tetratricopeptide repeats protein 1 [Gallus gallus]	gi|971430474|ref|XM_417728.5|	2504	0	PREDICTED: Gallus gallus WD and tetratricopeptide repeats 1 (WDTC1), mRNA	Q8N5D0	1283	0	WD and tetratricopeptide repeats protein 1	.	.	.	.	pfam13414	TPR_11	TPR repeat.	GO:0055082|cellular chemical homeostasis;GO:0032869|cellular response to insulin stimulus;GO:0006006|glucose metabolic process;GO:0001701|in utero embryonic development;GO:0035264|multicellular organism growth;GO:0045717|negative regulation of fatty acid biosynthetic process;GO:0000122|negative regulation of transcription from RNA polymerase II promoter;GO:0043687|post-translational protein modif…	GO:0005829|cytosol;GO:0005654|nucleoplasm;	GO:0004857|enzyme inhibitor activity;GO:0042393|histone binding;GO:0042826|histone deacetylase binding;	K11807
gene:ENSGALG00000000944	362	265	280	235	343	219	368	207	311.055	365	411	308	288	368	470	287	274	0.861128	-0.215701	0.15182	0.476838	down	no	SUPT4H1	protein_coding	chr19:707198-710407:-	gi|733916041|ref|XP_010720173.1|	544	1.00E-64	PREDICTED: transcription elongation factor SPT4 [Meleagris gallopavo]	gi|381214365|ref|NM_001257286.1|	641	0	Gallus gallus suppressor of Ty 4 homolog 1 (S. cerevisiae) (SUPT4H1), mRNA	Q4R941	198	2.00E-60	Transcription elongation factor SPT4	ECU08g1660	93.2	6.00E-22	COG5204	pfam06093	Spt4	Spt4/RpoE2 zinc finger. This family consists of several eukaryotic transcription elongation Spt4 proteins as well as archaebacterial RpoE2. Three transcription-elongation factors Spt4, Spt5, and Spt6 are conserved among eukaryotes and are essential for transcription via the modulation of chromatin structure. Spt4 and Spt5 are tightly associated in a complex, while the physical association of the …	GO:0032785|negative regulation of DNA-templated transcription, elongation;GO:0000122|negative regulation of transcription from RNA polymerase II promoter;GO:0032786|positive regulation of DNA-templated transcription, elongation;GO:0045944|positive regulation of transcription from RNA polymerase II promoter;GO:0006368|transcription elongation from RNA polymerase II promoter;	GO:0032044|DSIF complex;	GO:0046982|protein heterodimerization activity;GO:0008270|zinc ion binding;	K15171
gene:ENSGALG00000000946	843	629	831	581	846	762	738	485	805.631	1179	993	862	945	1026	854	707	764	0.817653	-0.290439	0.0390423	0.249751	down	no	PFDN1	protein_coding	chr13:2140881-2170325:-	gi|460838680|ref|NP_001264075.1|	484	9.00E-55	prefoldin subunit 1 isoform 1 [Gallus gallus]	gi|46016905|emb|BX930989.2|	1633	0	Gallus gallus finished cDNA, clone ChEST67k13	Q5RAM7	178	1.00E-51	Prefoldin subunit 1	.	.	.	.	pfam01920	Prefoldin_2	Prefoldin subunit. This family includes prefoldin subunits that are not detected by pfam02996.	GO:0006457|protein folding;	GO:0016272|prefoldin complex;	GO:0051082|unfolded protein binding;	K09548
gene:ENSGALG00000000949	287	161	122	73	144	198	95	156	183.79	196	299	333	118	141	135	252	261	0.742943	-0.428676	0.117334	0.423061	down	no	HBEGF	protein_coding	chr13:2173845-2180352:-	gi|46048873|ref|NP_990180.1|	900	3.00E-117	proheparin-binding EGF-like growth factor precursor [Gallus gallus]	gi|1003956827|ref|XM_015876383.1|	871	0	PREDICTED: Coturnix japonica heparin binding EGF like growth factor (HBEGF), mRNA	Q9W7C5	351	9.00E-119	Proheparin-binding EGF-like growth factor	.	.	.	.	pfam00008	EGF	EGF-like domain. There is no clear separation between noise and signal. pfam00053 is very similar, but has 8 instead of 6 conserved cysteines. Includes some cytokine receptors. The EGF domain misses the N-terminus regions of the Ca2+ binding EGF domains (this is the main reason of discrepancy between swiss-prot domain start/end and Pfam). The family is hard to model due to many similar but differ…	GO:0060326|cell chemotaxis;GO:0021545|cranial nerve development;GO:0007173|epidermal growth factor receptor signaling pathway;GO:0008284|positive regulation of cell proliferation;GO:0051549|positive regulation of keratinocyte migration;GO:0050731|positive regulation of peptidyl-tyrosine phosphorylation;GO:0051897|positive regulation of protein kinase B signaling;GO:0048661|positive regulation of …	GO:0009986|cell surface;GO:0005615|extracellular space;GO:0005887|integral component of plasma membrane;	GO:0005154|epidermal growth factor receptor binding;GO:0008083|growth factor activity;GO:0008201|heparin binding;	K08523
gene:ENSGALG00000000950	1036	764	1089	907	1097	2296	1219	1001	1191	665	1191	1029	841	1323	2060	1259	1552	1.01098	0.0157528	0.944376	0.981645	up	no	MVB12B	protein_coding	chr17:10262203-10310998:+	gi|971422783|ref|XP_015134875.1|	1388	1.00E-173	PREDICTED: multivesicular body subunit 12B isoform X1 [Gallus gallus]	gi|71897272|ref|NM_001030677.1|	5474	0	Gallus gallus multivesicular body subunit 12B (MVB12B), mRNA	Q9H7P6	488	2.00E-156	Multivesicular body subunit 12B	.	.	.	.	pfam10240	DUF2464	Protein of unknown function (DUF2464). This is a family of proteins conserved from worms to humans. Members have been annotated as FAM125A proteins, but their function is unknown.	GO:0016197|endosomal transport;GO:0048524|positive regulation of viral process;GO:0015031|protein transport;GO:0042058|regulation of epidermal growth factor receptor signaling pathway;GO:0043162|ubiquitin-dependent protein catabolic process via the multivesicular body sorting pathway;GO:0019058|viral life cycle;GO:0019075|virus maturation;	GO:0005829|cytosol;GO:0005769|early endosome;GO:0010008|endosome membrane;GO:0000813|ESCRT I complex;GO:0070062|extracellular exosome;GO:0005770|late endosome;GO:0031902|late endosome membrane;GO:0005634|nucleus;GO:0005886|plasma membrane;GO:0031982|vesicle;	GO:0008289|lipid binding;	K12186
gene:ENSGALG00000000955	281	199	220	189	316	201	249	228	251.033	235	259	217	241	262	366	275	342	0.905477	-0.143251	0.262156	0.609661	down	no	TMEM222	protein_coding	chr23:2028432-2033279:+	gi|513221008|ref|XP_004947765.1|	1076	9.00E-143	PREDICTED: transmembrane protein 222 [Gallus gallus]	gi|971430475|ref|XM_004947708.2|	1431	0	PREDICTED: Gallus gallus transmembrane protein 222 (TMEM222), mRNA	Q9H0R3	303	6.00E-99	Transmembrane protein 222	.	.	.	.	pfam05608	DUF778	Protein of unknown function (DUF778). This family consists of several eukaryotic proteins of unknown function.	.	GO:0016021|integral component of membrane;	.	.
gene:ENSGALG00000000962	30	27	37	21	61	31	37	19	38.9019	44	45	34	40	37	69	45	57	0.746793	-0.421219	0.0684323	0.327028	down	no	PUS3	protein_coding	chr24:342462-353153:-	gi|513221984|ref|XP_004948004.1|	2340	0	PREDICTED: tRNA pseudouridine(38/39) synthase [Gallus gallus]	gi|971431594|ref|XM_004947947.2|	1517	0	PREDICTED: Gallus gallus pseudouridylate synthase 3 (PUS3), mRNA	Q9BZE2	605	0	tRNA pseudouridine(38/39) synthase	YFL001w	259	9.00E-79	COG0101	pfam01416	PseudoU_synth_1	tRNA pseudouridine synthase. Involved in the formation of pseudouridine at the anticodon stem and loop of transfer-RNAs Pseudouridine is an isomer of uridine (5-(beta-D-ribofuranosyl) uracil, and id the most abundant modified nucleoside found in all cellular RNAs. The TruA-like proteins also exhibit a conserved sequence with a strictly conserved aspartic acid, likely involved in catalysis.	GO:1990481|mRNA pseudouridine synthesis;GO:0006400|tRNA modification;GO:0031119|tRNA pseudouridine synthesis;	GO:0005737|cytoplasm;GO:0005829|cytosol;GO:0005634|nucleus;	GO:0009982|pseudouridine synthase activity;GO:0003723|RNA binding;	K01855
gene:ENSGALG00000000966	120	170	106	140	144	106	178	125	135.605	97	127	77	112	122	212	165	197	1.04648	0.065541	0.738183	0.907281	up	no	NPHP4	protein_coding	chr21:693159-714164:+	gi|513219380|ref|XP_003642568.2|	6429	0	PREDICTED: nephrocystin-4 isoform X1 [Gallus gallus]	gi|971429136|ref|XM_015297058.1|	4166	0	PREDICTED: Gallus gallus nephronophthisis 4 (NPHP4), transcript variant X2, mRNA	P59240	1244	0	Nephrocystin-4	.	.	.	.	pfam15042	LELP1	Late cornified envelope-like proline-rich protein 1. This family of uncharacterized proteins is found in mammals.	GO:0030317|sperm motility;GO:0090090|negative regulation of canonical Wnt signaling pathway;GO:0045494|photoreceptor cell maintenance;GO:0035845|photoreceptor cell outer segment organization;GO:1903348|positive regulation of bicellular tight junction assembly;GO:0060041|retina development in camera-type eye;	GO:0005923|bicellular tight junction;GO:0005911|cell-cell junction;GO:0005813|centrosome;GO:0036064|ciliary basal body;GO:0097546|ciliary base;GO:0035869|ciliary transition zone;GO:0005737|cytoplasm;GO:0032391|photoreceptor connecting cilium;GO:0097470|ribbon synapse;	.	K16478
gene:ENSGALG00000000972	302	201	260	249	212	191	246	224	256.441	261	325	270	281	330	259	256	290	0.876371	-0.190386	0.0712769	0.331848	down	no	PBX3	protein_coding	chr17:10026746-10123535:+	gi|975131132|ref|XP_015281548.1|	1930	0	PREDICTED: pre-B-cell leukemia transcription factor 3 [Gekko japonicus]	gi|71897288|ref|NM_001030678.1|	2927	0	Gallus gallus pre-B-cell leukemia homeobox 3 (PBX3), mRNA	P40426	741	0	Pre-B-cell leukemia transcription factor 3	.	.	.	.	pfam03792	PBC	PBC domain. The PBC domain is a member of the TALE (three-amino-acid loop extension) superclass of homeodomain proteins.	GO:0008344|adult locomotory behavior;GO:0007387|anterior compartment pattern formation;GO:0021516|dorsal spinal cord development;GO:0048666|neuron development;GO:0007388|posterior compartment specification;GO:0002087|regulation of respiratory gaseous exchange by neurological system process;GO:0007585|respiratory gaseous exchange;	GO:0005634|nucleus;GO:0005667|transcription factor complex;	GO:0000980|RNA polymerase II distal enhancer sequence-specific DNA binding;GO:0000981|RNA polymerase II transcription factor activity, sequence-specific DNA binding;GO:0001205|transcriptional activator activity, RNA polymerase II distal enhancer sequence-specific binding;	K15610
gene:ENSGALG00000000975	207	103	103	186	144	171	169	120	155.075	180	223	160	177	139	122	165	139	0.962801	-0.0546903	0.751746	0.913957	down	no	C1orf174	protein_coding	chr21:916953-919088:+	gi|118100992|ref|XP_417541.2|	822	1.00E-104	PREDICTED: UPF0688 protein C1orf174 homolog [Gallus gallus]	gi|971429229|ref|XM_417541.5|	1349	0	PREDICTED: Gallus gallus chromosome 21 open reading frame, human C1orf174 (C21H1ORF174), mRNA	Q8IYL3	87	5.00E-18	UPF0688 protein C1orf174	.	.	.	.	pfam14075	UBN_AB	Ubinuclein conserved middle domain. Ubinuclein 1 and 2 (UBN1, UBN2) are members of a histone chaperone complex involved in the formation of a certain type of facultative heterochromatin, called senescence-associated heterochromatin foci (SAHF). The domain described here is conserved in many eukaryotes such as human, rat, drosophila, and zebra-fish and has been targeted for protein structure deter…	.	GO:0005634|nucleus;	.	.
gene:ENSGALG00000000977	314	194	237	241	217	205	244	242	264.659	209	305	323	286	270	396	312	302	0.832624	-0.264263	0.0324129	0.223965	down	no	MAPKAP1	protein_coding	chr17:9939834-10024847:-	gi|45382257|ref|NP_990157.1|	2611	0	target of rapamycin complex 2 subunit MAPKAP1 [Gallus gallus]	gi|971422658|ref|XM_015279319.1|	1510	0	PREDICTED: Gallus gallus mitogen-activated protein kinase associated protein 1 (MAPKAP1), transcript variant X1, mRNA	Q9W6S3	1010	0	Target of rapamycin complex 2 subunit MAPKAP1	.	.	.	.	pfam05422	SIN1	Stress-activated map kinase interacting protein 1 (SIN1). This family consists of several stress-activated map kinase interacting protein 1 (MAPKAP1 OR SIN1) sequences. The fission yeast Sty1/Spc1 mitogen-activated protein (MAP) kinase is a member of the eukaryotic stress-activated MAP kinase (SAPK) family. Sin1 interacts with Sty1/Spc1. Cells lacking Sin1 display many, but not all, of the phenot…	GO:0030950|establishment or maintenance of actin cytoskeleton polarity;GO:0046580|negative regulation of Ras protein signal transduction;GO:0031098|stress-activated protein kinase signaling cascade;GO:0038203|TORC2 signaling;	GO:0005737|cytoplasm;GO:0005829|cytosol;GO:0005794|Golgi apparatus;GO:0005654|nucleoplasm;GO:0005886|plasma membrane;GO:0031932|TORC2 complex;	GO:0070300|phosphatidic acid binding;GO:0005547|phosphatidylinositol-3,4,5-trisphosphate binding;GO:0043325|phosphatidylinositol-3,4-bisphosphate binding;GO:0080025|phosphatidylinositol-3,5-bisphosphate binding;GO:0005546|phosphatidylinositol-4,5-bisphosphate binding;GO:0019901|protein kinase binding;GO:0017016|Ras GTPase binding;	.
gene:ENSGALG00000000978	175	183	87	179	142	161	188	111	159.842	195	139	169	143	226	182	152	155	0.94989	-0.0741672	0.653817	0.871669	down	no	CEP104	protein_coding	chr21:923773-935424:+	gi|513219408|ref|XP_004947417.1|	4903	0	PREDICTED: centrosomal protein of 104 kDa [Gallus gallus]	gi|971429203|ref|XM_015297089.1|	2083	0	PREDICTED: Gallus gallus centrosomal protein 104kDa (CEP104), transcript variant X2, mRNA	O60308	1248	0	Centrosomal protein of 104 kDa	.	.	.	.	pfam10318	7TM_GPCR_Srh	Serpentine type 7TM GPCR chemoreceptor Srh. Chemoreception is mediated in Caenorhabditis elegans by members of the seven-transmembrane G-protein-coupled receptor class (7TM GPCRs) of proteins which are of the serpentine type. Srh is part of the Str superfamily of chemoreceptors. Chemoperception is one of the central senses of soil nematodes like C. elegans which are otherwise 'blind' and 'deaf'.	.	GO:0005814|centriole;GO:0005929|cilium;GO:0000922|spindle pole;	GO:0016595|glutamate binding;GO:0016594|glycine binding;GO:0016596|thienylcyclohexylpiperidine binding;	K16458
gene:ENSGALG00000000988	682	592	544	666	644	651	699	589	654.497	589	610	556	601	733	883	869	692	0.969588	-0.044556	0.674502	0.881035	down	no	EFTUD2	protein_coding	chr27:3673094-3690321:-	gi|663266591|ref|XP_008493553.1|	4882	0	PREDICTED: 116 kDa U5 small nuclear ribonucleoprotein component isoform X1 [Calypte anna]	gi|71895650|ref|NM_001031501.1|	2877	0	Gallus gallus elongation factor Tu GTP binding domain containing 2 (EFTUD2), mRNA	Q5F3X4	1884	0	116 kDa U5 small nuclear ribonucleoprotein component	SPBC215.12	1079	0	COG0480	pfam00009	GTP_EFTU	Elongation factor Tu GTP binding domain. This domain contains a P-loop motif, also found in several other families such as pfam00071, pfam00025 and pfam00063. Elongation factor Tu consists of three structural domains, this plus two C-terminal beta barrel domains.	GO:0006397|mRNA processing;GO:0008380|RNA splicing;	GO:0015030|Cajal body;GO:0005829|cytosol;GO:0016607|nuclear speck;GO:0071007|U2-type catalytic step 2 spliceosome;GO:0046540|U4/U6 x U5 tri-snRNP complex;	GO:0005525|GTP binding;GO:0003924|GTPase activity;	K12852
gene:ENSGALG00000000990	3067	2463	2641	2959	2893	2228	2814	3124	3096.42	2366	2915	3174	3161	3377	3924	4610	4573	0.839533	-0.252341	0.0485155	0.276146	down	no	SRSF6	protein_coding	chr20:97923-123852:-	gi|564239550|ref|XP_006276624.1|	827	1.00E-99	PREDICTED: serine/arginine-rich splicing factor 6 [Alligator mississippiensis]	gi|307078130|ref|NM_001030843.2|	2341	0	Gallus gallus serine/arginine-rich splicing factor 6 (SRSF6), mRNA	Q13247	297	2.00E-91	Serine/arginine-rich splicing factor 6	SPAC16.02c	138	3.00E-34	COG0724	pfam00076	RRM_1	RNA recognition motif. (a.k.a. RRM, RBD, or RNP domain). The RRM motif is probably diagnostic of an RNA binding protein. RRMs are found in a variety of RNA binding proteins, including various hnRNP proteins, proteins implicated in regulation of alternative splicing, and protein components of snRNPs. The motif also appears in a few single stranded DNA binding proteins. The RRM structure consists o…	GO:0000380|alternative mRNA splicing, via spliceosome;GO:0031124|mRNA 3'-end processing;GO:0006406|mRNA export from nucleus;GO:0006376|mRNA splice site selection;GO:0000398|mRNA splicing, via spliceosome;GO:0060548|negative regulation of cell death;GO:0045617|negative regulation of keratinocyte differentiation;GO:0048025|negative regulation of mRNA splicing, via spliceosome;GO:2000675|negative re…	GO:0016607|nuclear speck;GO:0005654|nucleoplasm;	GO:0036002|pre-mRNA binding;GO:0003723|RNA binding;	K12893
gene:ENSGALG00000000991	211	218	257	147	210	239	207	179	227.039	293	243	216	237	272	262	253	223	0.881867	-0.181368	0.159633	0.487387	down	no	TAF12	protein_coding	chr23:2413031-2419046:+	gi|971430579|ref|XP_015153134.1|	911	3.00E-119	PREDICTED: transcription initiation factor TFIID subunit 12 isoform X1 [Gallus gallus]	gi|402745697|ref|NM_001030894.2|	1059	0	Gallus gallus TAF12 RNA polymerase II, TATA box binding protein (TBP)-associated factor, 20kDa (TAF12), mRNA	Q16514	319	3.00E-107	Transcription initiation factor TFIID subunit 12	YDR145w	105	4.00E-24	COG5624	pfam03847	TFIID_20kDa	Transcription initiation factor TFIID subunit A.	GO:0006352|DNA-templated transcription, initiation;GO:0043966|histone H3 acetylation;GO:0051091|positive regulation of sequence-specific DNA binding transcription factor activity;GO:1901796|regulation of signal transduction by p53 class mediator;GO:0051123|RNA polymerase II transcriptional preinitiation complex assembly;GO:0006366|transcription from RNA polymerase II promoter;GO:0006367|transcrip…	GO:0005654|nucleoplasm;GO:0005634|nucleus;GO:0000125|PCAF complex;GO:0000124|SAGA complex;GO:0046695|SLIK (SAGA-like) complex;GO:0030914|STAGA complex;GO:0005669|transcription factor TFIID complex;GO:0033276|transcription factor TFTC complex;	GO:0003677|DNA binding;GO:0046982|protein heterodimerization activity;GO:0001102|RNA polymerase II activating transcription factor binding;GO:0017025|TBP-class protein binding;GO:0003713|transcription coactivator activity;GO:0008134|transcription factor binding;	K03126
gene:ENSGALG00000000993	1371	951	1327	1279	1130	1266	1117	1177	1211.6	1174	1369	1290	1412	1307	986	1060	1350	1.02293	0.032714	0.753451	0.914376	up	no	GAPVD1	protein_coding	chr17:9897730-9941204:+	gi|533112509|ref|NP_001269139.1|	7247	0	GTPase-activating protein and VPS9 domain-containing protein 1 [Gallus gallus]	gi|533112508|ref|NM_001282210.1|	8031	0	Gallus gallus GTPase activating protein and VPS9 domains 1 (GAPVD1), mRNA	Q14C86	2574	0	GTPase-activating protein and VPS9 domain-containing protein 1	.	.	.	.	pfam00616	RasGAP	GTPase-activator protein for Ras-like GTPase. All alpha-helical domain that accelerates the GTPase activity of Ras, thereby "switching" it into an "off" position.	GO:0006897|endocytosis;GO:0061024|membrane organization;GO:0051223|regulation of protein transport;GO:0007165|signal transduction;	GO:0005829|cytosol;GO:0005768|endosome;GO:0016020|membrane;	GO:0045296|cadherin binding;GO:0032794|GTPase activating protein binding;GO:0005096|GTPase activator activity;GO:0005085|guanyl-nucleotide exchange factor activity;GO:0017112|Rab guanyl-nucleotide exchange factor activity;	.
gene:ENSGALG00000000994	2	4	0	2	0	5	2	1	2.14302	0	1	1	1	5	3	4	4	0.91142	-0.133812	0.863416	NA	down	no	RAB42	protein_coding	chr23:2419840-2421026:-	gi|971430738|ref|XP_004947775.2|	1121	7.00E-154	PREDICTED: putative Ras-related protein Rab-42 isoform X1 [Gallus gallus]	gi|971430737|ref|XM_004947718.2|	636	0	PREDICTED: Gallus gallus RAB42, member RAS oncogene family (RAB42), transcript variant X1, mRNA	Q96DA2	239	5.00E-78	Ras-related protein Rab-39B	.	.	.	.	pfam00071	Ras	Ras family. Includes sub-families Ras, Rab, Rac, Ral, Ran, Rap Ypt1 and more. Shares P-loop motif with GTP_EFTU, arf and myosin_head. See pfam00009 pfam00025, pfam00063. As regards Rab GTPases, these are important regulators of vesicle formation, motility and fusion. They share a fold in common with all Ras GTPases: this is a six-stranded beta-sheet surrounded by five alpha-helices.	GO:0006914|autophagy;GO:0015031|protein transport;GO:0010506|regulation of autophagy;GO:0050808|synapse organization;GO:0016192|vesicle-mediated transport;	GO:0030659|cytoplasmic vesicle membrane;GO:0005794|Golgi apparatus;GO:0005622|intracellular;GO:0043005|neuron projection;GO:0005886|plasma membrane;GO:0031982|vesicle;	GO:0005525|GTP binding;GO:0003924|GTPase activity;GO:0031489|myosin V binding;	K07925
gene:ENSGALG00000000996	873	658	583	908	722	811	866	884	760.434	519	602	604	640	652	1030	1019	932	1.11614	0.158524	0.306113	0.646954	up	no	AP3D1	protein_coding	chr28:2185439-2206151:+	gi|960995744|ref|XP_014813454.1|	4013	0	PREDICTED: AP-3 complex subunit delta-1 isoform X1 [Calidris pugnax]	gi|971436021|ref|XM_004948765.2|	2572	0	PREDICTED: Gallus gallus adaptor-related protein complex 3, delta 1 subunit (AP3D1), mRNA	O54774	1461	0	AP-3 complex subunit delta-1	.	.	.	.	pfam01602	Adaptin_N	Adaptin N terminal region. This family consists of the N terminal region of various alpha, beta and gamma subunits of the AP-1, AP-2 and AP-3 adaptor protein complexes. The adaptor protein (AP) complexes are involved in the formation of clathrin-coated pits and vesicles. The N-terminal region of the various adaptor proteins (APs) is constant by comparison to the C-terminal which is variable withi…	GO:0008089|anterograde axon cargo transport;GO:0048490|anterograde synaptic vesicle transport;GO:0019882|antigen processing and presentation;GO:0048007|antigen processing and presentation, exogenous lipid antigen via MHC class Ib;GO:0035646|endosome to melanosome transport;GO:0006886|intracellular protein transport;GO:0051138|positive regulation of NK T cell differentiation;GO:0072657|protein loc…	GO:0030424|axon;GO:1904115|axon cytoplasm;GO:0010008|endosome membrane;GO:0000139|Golgi membrane;GO:0030117|membrane coat;GO:0005886|plasma membrane;GO:0098794|postsynapse;GO:0098830|presynaptic endosome;GO:0043195|terminal bouton;GO:0005802|trans-Golgi network;	.	K12396
gene:ENSGALG00000000997	277	136	160	200	204	63	109	154	172.509	226	119	94	325	284	99	192	164	0.917283	-0.124561	0.661735	0.875437	down	no	GJC1	protein_coding	chr27:3660178-3663464:-	gi|45382839|ref|NP_990834.1|	2017	0	gap junction gamma-1 protein [Gallus gallus]	gi|971434530|ref|XM_015299221.1|	1940	0	PREDICTED: Gallus gallus gap junction protein, gamma 1, 45kDa (GJC1), transcript variant X8, mRNA	P18861	781	0	Gap junction gamma-1 protein	.	.	.	.	pfam00029	Connexin	Connexin.	GO:0048738|cardiac muscle tissue development;GO:0048468|cell development;GO:0007268|synaptic transmission;GO:0016264|gap junction assembly;GO:0001570|vasculogenesis;GO:0007601|visual perception;	GO:0005922|connexon complex;GO:0016021|integral component of membrane;	GO:0086077|gap junction channel activity involved in AV node cell-bundle of His cell electrical coupling;GO:0005216|ion channel activity;	K07616
gene:ENSGALG00000000998	388	376	372	287	375	329	553	341	371.435	319	336	381	331	417	391	475	341	1.0634	0.0886883	0.473104	0.767524	up	no	MTFR1L	protein_coding	chr23:2421689-2430878:-	gi|50759684|ref|XP_417733.1|	1278	2.00E-166	PREDICTED: mitochondrial fission regulator 1-like isoform X2 [Gallus gallus]	gi|971430736|ref|XM_417733.5|	1315	0	PREDICTED: Gallus gallus mitochondrial fission regulator 1-like (MTFR1L), transcript variant X2, mRNA	Q3ZBW7	389	2.00E-126	Mitochondrial fission regulator 1-like	.	.	.	.	pfam05308	Mito_fiss_reg	Mitochondrial fission regulator. In eukaryotes, this family of proteins induces mitochondrial fission.	GO:0009060|aerobic respiration;GO:0000266|mitochondrial fission;	GO:0005739|mitochondrion;	.	.
gene:ENSGALG00000000999	55	56	60	74	88	78	82	55	70.6167	68	72	58	79	80	100	61	79	0.97207	-0.0408676	0.790627	0.928989	down	no	ZNF319	protein_coding	chr11:456154-457818:+	gi|513202535|ref|XP_004944086.1|	2815	0	PREDICTED: zinc finger protein 319 [Gallus gallus]	gi|971413855|ref|XM_015292314.1|	1665	0	PREDICTED: Gallus gallus zinc finger protein 319 (ZNF319), transcript variant X5, mRNA	Q9ERR8	918	0	Zinc finger protein 319	.	.	.	.	pfam13465	zf-H2C2_2	Zinc-finger double domain.	GO:0006355|regulation of transcription, DNA-templated;GO:0006351|transcription, DNA-templated;	GO:0005634|nucleus;	GO:0003677|DNA binding;GO:0046872|metal ion binding;	.
gene:ENSGALG00000001000	16858	5185	12887	13662	12445	3090	6798	7613	13199.7	18776	18732	28134	11367	15271	15144	12360	15723	0.602307	-0.731428	0.00943144	0.115421	down	no	HSPA5	protein_coding	chr17:9890855-9894996:-	gi|45382769|ref|NP_990822.1|	3164	0	78 kDa glucose-regulated protein precursor [Gallus gallus]	gi|45382768|ref|NM_205491.1|	2314	0	Gallus gallus heat shock 70kDa protein 5 (glucose-regulated protein, 78kDa) (HSPA5), mRNA	Q90593	1223	0	Endoplasmic reticulum chaperone BiP	SPAC22A12.15c	848	0	COG0443	pfam00012	HSP70	Hsp70 protein. Hsp70 chaperones help to fold many proteins. Hsp70 assisted folding involves repeated cycles of substrate binding and release. Hsp70 activity is ATP dependent. Hsp70 proteins are made up of two regions: the amino terminus is the ATPase domain and the carboxyl terminus is the substrate binding region.	GO:1903895|negative regulation of IRE1-mediated unfolded protein response;GO:0090074|negative regulation of protein homodimerization activity;	GO:0005788|endoplasmic reticulum lumen;	GO:0005524|ATP binding;GO:0016887|ATPase activity;	K09490
gene:ENSGALG00000001003	284	215	255	368	335	281	435	306	284.031	173	285	243	228	303	275	255	360	1.23715	0.307019	0.0337675	0.230294	up	no	SEPN1	protein_coding	chr23:2432697-2435041:-	gi|944298053|gb|KQL61165.1|	346	8.00E-36	hypothetical protein AAES_00351 [Amazona aestiva]	gi|733920099|ref|XM_010723449.1|	919	0	PREDICTED: Meleagris gallopavo selenoprotein N, 1 (SEPN1), mRNA	Q9NZV5	117	2.00E-27	Selenoprotein N	.	.	.	.	pfam00876	Innexin	Innexin. This family includes the drosophila proteins Ogre and shaking-B, and the C. elegans proteins Unc-7 and Unc-9. Members of this family are integral membrane proteins which are involved in the formation of gap junctions. This family has been named the Innexins.	GO:0055074|calcium ion homeostasis;GO:1902884|positive regulation of response to oxidative stress;GO:0060314|regulation of ryanodine-sensitive calcium-release channel activity;GO:0048741|skeletal muscle fiber development;	GO:0005789|endoplasmic reticulum membrane;	GO:0005509|calcium ion binding;GO:0016491|oxidoreductase activity;	.
gene:ENSGALG00000001006	60	19	24	50	73	40	33	40	43.007	40	50	34	42	42	58	48	46	0.98897	-0.0160014	0.945528	0.981711	down	no	TP73	protein_coding	chr21:946988-976104:-	gi|513219439|ref|XP_004947424.1|	3207	0	PREDICTED: tumor protein p73 isoform X1 [Gallus gallus]	gi|971429212|ref|XM_004947367.2|	2794	0	PREDICTED: Gallus gallus tumor protein p73 (TP73), transcript variant X1, mRNA	O15350	971	0	Tumor protein p73	.	.	.	.	pfam00870	P53	P53 DNA-binding domain. This family contains one anomalous member, viz: Zea mays (Q6JAD8). This sequence is identical to human P53 and would appear to be a a human contaminant within the Zea mays sampling effort.	GO:0000187|activation of MAPK activity;GO:0007050|cell cycle arrest;GO:0006974|cellular response to DNA damage stimulus;GO:0034644|cellular response to UV;GO:0006978|DNA damage response, signal transduction by p53 class mediator resulting in transcription of p21 class mediator;GO:0008630|intrinsic apoptotic signaling pathway in response to DNA damage;GO:0042771|intrinsic apoptotic signaling pathw…	GO:0030054|cell junction;GO:0000785|chromatin;GO:0005829|cytosol;GO:0005794|Golgi apparatus;GO:0043231|intracellular membrane-bounded organelle;GO:0005739|mitochondrion;GO:0005654|nucleoplasm;GO:0005634|nucleus;GO:0005667|transcription factor complex;	GO:0003682|chromatin binding;GO:0003684|damaged DNA binding;GO:0003700|transcription factor activity, sequence-specific DNA binding;GO:0042802|identical protein binding;GO:0097371|MDM2/MDM4 family protein binding;GO:0046872|metal ion binding;GO:0002039|p53 binding;GO:0019901|protein kinase binding;GO:0000978|RNA polymerase II core promoter proximal region sequence-specific DNA binding;GO:0000981|…	K10148
gene:ENSGALG00000001013	249	218	263	245	317	286	321	350	290.405	261	254	246	270	260	409	375	377	0.972821	-0.039754	0.781091	0.925158	down	no	PPP6C	protein_coding	chr17:9883271-9888343:-	gi|119331164|ref|NP_001073233.1|	1652	0	serine/threonine-protein phosphatase 6 catalytic subunit [Gallus gallus]	gi|119331163|ref|NM_001079765.1|	1371	0	Gallus gallus protein phosphatase 6, catalytic subunit (PPP6C), mRNA	O00743	640	0	Serine/threonine-protein phosphatase 6 catalytic subunit	.	.	.	.	pfam00149	Metallophos	Calcineurin-like phosphoesterase. This family includes a diverse range of phosphoesterases, including protein phosphoserine phosphatases, nucleotidases, sphingomyelin phosphodiesterases and 2'-3' cAMP phosphodiesterases as well as nucleases such as bacterial SbcD or yeast MRE11. The most conserved regions in this superfamily centre around the metal chelating residues.	GO:0048208|COPII vesicle coating;GO:0000082|G1/S transition of mitotic cell cycle;GO:0045087|innate immune response;GO:0006470|protein dephosphorylation;	GO:0005829|cytosol;GO:0000139|Golgi membrane;GO:0005739|mitochondrion;	GO:0046872|metal ion binding;GO:0004722|protein serine/threonine phosphatase activity;	K15498
gene:ENSGALG00000001014	103	98	101	113	67	101	66	106	100.577	87	87	113	88	99	156	106	132	0.928551	-0.106947	0.54212	0.809589	down	no	ARPC5L	protein_coding	chr17:9879987-9883662:-	gi|971423979|ref|XP_015135338.1|	468	2.00E-54	PREDICTED: actin-related protein 2/3 complex subunit 5-like protein [Gallus gallus]	gi|971423980|ref|XR_001464565.1|	783	0	PREDICTED: Gallus gallus actin related protein 2/3 complex, subunit 5-like (ARPC5L), transcript variant X2, misc_RNA	A1L108	161	4.00E-47	Actin-related protein 2/3 complex subunit 5-like protein	.	.	.	.	pfam04699	P16-Arc	ARP2/3 complex 16 kDa subunit (p16-Arc). The Arp2/3 protein complex has been implicated in the control of actin polymerization. The human complex consists of seven subunits which include the actin related proteins Arp2 and Arp3, and five others referred to as p41-Arc, p34-Arc, p21-Arc, p20-Arc, and p16-Arc. The precise function of p16-Arc is currently unknown. Its structure consists of a single d…	GO:0034314|Arp2/3 complex-mediated actin nucleation;GO:0016477|cell migration;	GO:0005885|Arp2/3 protein complex;GO:0005737|cytoplasm;	GO:0051015|actin filament binding;	K05754
gene:ENSGALG00000001017	90	99	131	97	109	97	91	112	107.821	74	97	105	167	143	97	108	129	0.960549	-0.0580694	0.715671	0.896535	down	no	WRAP73	protein_coding	chr21:979698-992769:+	gi|762006023|ref|NP_001006299.2|	2405	0	WD repeat-containing protein WRAP73 [Gallus gallus]	gi|762006022|ref|NM_001006299.2|	1952	0	Gallus gallus WD repeat containing, antisense to TP73 (WRAP73), mRNA	Q9P2S5	781	0	WD repeat-containing protein WRAP73	.	.	.	.	pfam00400	WD40	WD domain, G-beta repeat.	GO:0030030|cell projection organization;GO:0090307|mitotic spindle assembly;GO:1902857|positive regulation of nonmotile primary cilium assembly;	GO:0005814|centriole;GO:0005813|centrosome;GO:0036064|ciliary basal body;	.	.
gene:ENSGALG00000001019	255	174	169	189	326	273	297	207	256.166	280	267	268	215	284	388	271	300	0.872756	-0.19635	0.184718	0.519607	down	no	BTBD2	protein_coding	chr28:2232091-2244110:+	gi|998738167|ref|XP_015507378.1|	2287	0	PREDICTED: BTB/POZ domain-containing protein 2 [Parus major]	gi|971436026|ref|XM_015299872.1|	1486	0	PREDICTED: Gallus gallus BTB (POZ) domain containing 2 (BTBD2), transcript variant X1, mRNA	Q9BX70	855	0	BTB/POZ domain-containing protein 2	.	.	.	.	pfam08005	PHR	PHR domain. This domain is called PHR as it was original found in the proteins PAM, highwire and RPM. This domain can be duplicated in the highwire, PFAM and PRM sequence. The C-terminal region of the protein BTBD1 includes the PHR domain and is known to interact with Topoisomerase I, an enzyme which relaxes DNA supercoils.	GO:0022008|neurogenesis;GO:0043161|proteasome-mediated ubiquitin-dependent protein catabolic process;GO:0030162|regulation of proteolysis;	GO:0005829|cytosol;GO:0000932|cytoplasmic mRNA processing body;GO:0019005|SCF ubiquitin ligase complex;	GO:0031625|ubiquitin protein ligase binding;	K10477
gene:ENSGALG00000001021	39	14	4	25	31	9	30	34	22.0586	42	14	17	21	11	14	16	36	1.12659	0.171967	0.662975	0.875984	up	no	MYOCD	protein_coding	chr18:808100-1027820:-	gi|971424112|ref|XP_015150653.1|	3857	0	PREDICTED: myocardin isoform X1 [Gallus gallus]	gi|971424123|ref|XM_015295173.1|	1583	0	PREDICTED: Gallus gallus myocardin (MYOCD), transcript variant X7, mRNA	Q7YR76	826	0	Myocardin	.	.	.	.	pfam02755	RPEL	RPEL repeat. The RPEL repeat is named after four conserved amino acids it contains. The function of the RPEL repeat is unknown however it might be a DNA binding repeat based on the observation that he Drosophila myocardin-related transcription factor contains a pfam02037 domain that is also implicated in DNA binding.	GO:0055007|cardiac muscle cell differentiation;GO:2000727|positive regulation of cardiac muscle cell differentiation;GO:0035065|regulation of histone acetylation;GO:0006357|regulation of transcription from RNA polymerase II promoter;GO:0051145|smooth muscle cell differentiation;	GO:0005634|nucleus;	GO:0001105|RNA polymerase II transcription coactivator activity;	.
gene:ENSGALG00000001022	207	199	192	210	194	193	253	208	233.416	165	265	232	229	293	334	327	293	0.822514	-0.281888	0.0267235	0.202179	down	no	CCDC43	protein_coding	chr27:3623533-3631332:-	gi|56119010|ref|NP_001007885.1|	853	5.00E-107	coiled-coil domain-containing protein 43 [Gallus gallus]	gi|56119009|ref|NM_001007884.1|	1848	0	Gallus gallus coiled-coil domain containing 43 (CCDC43), mRNA	Q5ZK95	333	2.00E-108	Coiled-coil domain-containing protein 43	.	.	.	.	pfam10012	DUF2255	Uncharacterized protein conserved in bacteria (DUF2255). Members of this family of hypothetical bacterial proteins have no known function.	.	GO:0005829|cytosol;	.	.
gene:ENSGALG00000001024	1784	1707	1350	1551	1646	1712	1967	1358	1560.55	1829	1633	1424	1528	1807	1318	1212	1343	1.13716	0.185438	0.105214	0.401295	up	no	TPRG1L	protein_coding	chr21:992801-996073:-	gi|971429228|ref|XP_015152583.1|	1259	3.00E-167	PREDICTED: tumor protein p63-regulated gene 1-like protein [Gallus gallus]	gi|971429227|ref|XM_015297097.1|	1903	0	PREDICTED: Gallus gallus tumor protein p63 regulated 1-like (TPRG1L), mRNA	Q5T0D9	400	9.00E-134	Tumor protein p63-regulated gene 1-like protein	.	.	.	.	pfam12456	hSac2	Inositol phosphatase. This domain family is found in eukaryotes, and is approximately 120 amino acids in length. The family is found in association with pfam02383. hSac2 functions as an inositol polyphosphate 5-phosphatase.	.	GO:0030054|cell junction;GO:0070062|extracellular exosome;GO:0008021|synaptic vesicle;GO:0030672|synaptic vesicle membrane;	GO:0042802|identical protein binding;	.
gene:ENSGALG00000001025	331	371	331	485	312	277	321	330	322.498	259	253	422	324	346	243	228	351	1.20947	0.27438	0.083911	0.359741	up	no	GOLGA1	protein_coding	chr17:9863064-9876915:+	gi|513213181|ref|XP_415382.4|	3772	0	PREDICTED: golgin subfamily A member 1 isoform X1 [Gallus gallus]	gi|971423961|ref|XM_415382.5|	2592	0	PREDICTED: Gallus gallus golgin A1 (GOLGA1), transcript variant X1, mRNA	Q9CW79	716	0	Golgin subfamily A member 1	.	.	.	.	pfam01576	Myosin_tail_1	Myosin tail. The myosin molecule is a multi-subunit complex made up of two heavy chains and four light chains it is a fundamental contractile protein found in all eukaryote cell types. This family consists of the coiled-coil myosin heavy chain tail region. The coiled-coil is composed of the tail from two molecules of myosin. These can then assemble into the macromolecular thick filament. The coil…	.	GO:0001669|acrosomal vesicle;GO:0005794|Golgi apparatus;GO:0016020|membrane;GO:0048471|perinuclear region of cytoplasm;GO:0005802|trans-Golgi network;	.	K16731
gene:ENSGALG00000001028	521	356	410	435	474	303	740	365	411.898	277	389	382	273	273	537	359	594	1.22701	0.295144	0.118374	0.424031	up	no	RNF43	protein_coding	chr19:713614-767109:-	gi|971426238|ref|XP_003642427.3|	3463	0	PREDICTED: E3 ubiquitin-protein ligase RNF43 [Gallus gallus]	gi|971426237|ref|XM_003642379.3|	3477	0	PREDICTED: Gallus gallus ring finger protein 43 (RNF43), mRNA	Q68DV7	432	1.00E-133	E3 ubiquitin-protein ligase RNF43	.	.	.	.	pfam13639	zf-RING_2	Ring finger domain.	GO:0030178|negative regulation of Wnt signaling pathway;GO:0016567|protein ubiquitination;GO:0072089|stem cell proliferation;GO:0006511|ubiquitin-dependent protein catabolic process;GO:0038018|Wnt receptor catabolic process;GO:0016055|Wnt signaling pathway;	GO:0005789|endoplasmic reticulum membrane;GO:0005887|integral component of plasma membrane;GO:0005635|nuclear envelope;GO:0005886|plasma membrane;	GO:0005109|frizzled binding;GO:0046872|metal ion binding;GO:0061630|ubiquitin protein ligase activity;GO:0004842|ubiquitin-protein transferase activity;	K15694
gene:ENSGALG00000001030	699	485	508	534	498	584	607	587	571.723	525	684	481	579	647	699	570	569	1.00092	0.00133018	0.988915	0.995928	up	no	SCAMP4	protein_coding	chr28:2272056-2279787:-	gi|513227011|ref|XP_004948824.1|	1010	3.00E-125	PREDICTED: secretory carrier-associated membrane protein 4 [Gallus gallus]	gi|971436054|ref|XM_004948767.2|	3372	0	PREDICTED: Gallus gallus secretory carrier membrane protein 4 (SCAMP4), transcript variant X2, mRNA	Q5RCY9	312	2.00E-96	Secretory carrier-associated membrane protein 4	.	.	.	.	pfam04144	SCAMP	SCAMP family. In vertebrates, secretory carrier membrane proteins (SCAMPs) 1-3 constitute a family of putative membrane-trafficking proteins composed of cytoplasmic N-terminal sequences with NPF repeats, four central transmembrane regions (TMRs), and a cytoplasmic tail. SCAMPs probably function in endocytosis by recruiting EH-domain proteins to the N-terminal NPF repeats but may have additional f…	GO:0015031|protein transport;	GO:0016021|integral component of membrane;	.	.
gene:ENSGALG00000001031	54	17	26	16	44	26	29	17	30.5774	34	39	22	35	37	44	27	33	0.882848	-0.179763	0.474916	0.768276	down	no	HSF5	protein_coding	chr19:769653-792925:-	gi|971426240|ref|XP_003642428.2|	1634	0	PREDICTED: heat shock factor protein 5 [Gallus gallus]	gi|971426239|ref|XM_003642380.3|	2519	0	PREDICTED: Gallus gallus heat shock transcription factor family member 5 (HSF5), mRNA	Q5ND04	296	3.00E-87	Heat shock factor protein 5	.	.	.	.	pfam05817	Ribophorin_II	Oligosaccharyltransferase subunit Ribophorin II. This family contains eukaryotic Ribophorin II (RPN2) proteins. The mammalian oligosaccharyltransferase (OST) is a protein complex that effects the cotranslational N-glycosylation of newly synthesized polypeptides, and is composed of the following proteins: ribophorins I and II (RI and RII), OST48, and Dadl, N33/IAP, OST4, STT3. The family also incl…	GO:0006351|transcription, DNA-templated;	GO:0005634|nucleus;	GO:0003700|transcription factor activity, sequence-specific DNA binding;GO:0043565|sequence-specific DNA binding;	.
gene:ENSGALG00000001034	319	300	348	306	278	352	375	306	334.716	348	404	347	430	421	288	275	312	0.96775	-0.0472931	0.692285	0.888545	down	no	AAR2	protein_coding	chr20:258118-263562:+	gi|71895049|ref|NP_001026015.1|	1930	0	protein AAR2 homolog [Gallus gallus]	gi|71895048|ref|NM_001030844.1|	2209	0	Gallus gallus AAR2 splicing factor homolog (S. cerevisiae) (AAR2), mRNA	Q08DJ7	539	0	Protein AAR2 homolog	.	.	.	.	pfam05282	AAR2	AAR2 protein. This family consists of several eukaryotic AAR2-like proteins. The yeast protein AAR2 is involved in splicing pre-mRNA of the a1 cistron and other genes that are important for cell growth.	GO:0000244|spliceosomal tri-snRNP complex assembly;	GO:0005681|spliceosomal complex;	.	.
gene:ENSGALG00000001035	173	164	198	224	102	294	341	143	169.292	138	86	63	94	145	204	152	212	1.59033	0.669328	0.0094834	0.115596	up	no	NR1D1	protein_coding	chr28:2283963-2295801:-	gi|513227036|ref|XP_003642912.2|	2360	0	PREDICTED: nuclear receptor ROR-beta-like isoform X1 [Gallus gallus]	gi|971436049|ref|XM_003642864.3|	1398	0	PREDICTED: Gallus gallus nuclear receptor subfamily 1, group D, member 1 (NR1D1), transcript variant X1, mRNA	Q92753	602	0	Nuclear receptor ROR-beta	.	.	.	.	pfam00105	zf-C4	Zinc finger, C4 type (two domains). In nearly all cases, this is the DNA binding domain of a nuclear hormone receptor. The alignment contains two Zinc finger domains that are too dissimilar to be aligned with each other.	GO:0035881|amacrine cell differentiation;GO:0071300|cellular response to retinoic acid;GO:0042462|eye photoreceptor cell development;GO:0045668|negative regulation of osteoblast differentiation;GO:0045892|negative regulation of transcription, DNA-templated;GO:0045893|positive regulation of transcription, DNA-templated;GO:0042752|regulation of circadian rhythm;GO:0006355|regulation of transcriptio…	GO:0005654|nucleoplasm;GO:0005634|nucleus;	GO:0003700|transcription factor activity, sequence-specific DNA binding;GO:0004879|RNA polymerase II transcription factor activity, ligand-activated sequence-specific DNA binding;GO:0000978|RNA polymerase II core promoter proximal region sequence-specific DNA binding;GO:0000981|RNA polymerase II transcription factor activity, sequence-specific DNA binding;GO:0003707|steroid hormone receptor activ…	.
gene:ENSGALG00000001036	375	263	286	328	427	290	291	323	352.116	301	351	312	352	407	473	500	440	0.872459	-0.19684	0.119598	0.425496	down	no	ELAC2	protein_coding	chr18:1037893-1052626:+	gi|513213275|ref|XP_415584.4|	4312	0	PREDICTED: zinc phosphodiesterase ELAC protein 2 [Gallus gallus]	gi|971424276|ref|XM_415584.5|	3048	0	PREDICTED: Gallus gallus elaC ribonuclease Z 2 (ELAC2), mRNA	Q9GL72	952	0	Zinc phosphodiesterase ELAC protein 2	SPAC1D4.10	289	2.00E-82	COG1234	pfam12706	Lactamase_B_2	Beta-lactamase superfamily domain. This family is part of the beta-lactamase superfamily and is related to pfam00753.	GO:0072684|mitochondrial tRNA 3'-trailer cleavage, endonucleolytic;	GO:0005739|mitochondrion;GO:0005634|nucleus;	GO:0042781|3'-tRNA processing endoribonuclease activity;GO:0046872|metal ion binding;	K00784
gene:ENSGALG00000001037	59	55	105	74	57	59	72	63	70.5538	70	42	78	112	74	51	81	88	0.971038	-0.0424011	0.835436	0.947297	down	no	SCAI	protein_coding	chr17:9826144-9857169:+	gi|971423965|ref|XP_015135330.1|	3248	0	PREDICTED: protein SCAI isoform X1 [Gallus gallus]	gi|971423964|ref|XM_015279844.1|	1929	0	PREDICTED: Gallus gallus suppressor of cancer cell invasion (SCAI), transcript variant X1, mRNA	Q8N9R8	1167	0	Protein SCAI	.	.	.	.	pfam12070	DUF3550	Protein of unknown function (DUF3550/UPF0682). This family of proteins is functionally uncharacterized. This protein is found in eukaryotes. Proteins in this family are typically between 249 to 606 amino acids in length.	GO:0030336|negative regulation of cell migration;GO:0035024|negative regulation of Rho protein signal transduction;GO:0006355|regulation of transcription, DNA-templated;GO:0006351|transcription, DNA-templated;	GO:0005737|cytoplasm;GO:0016021|integral component of membrane;GO:0031965|nuclear membrane;GO:0005654|nucleoplasm;GO:0005634|nucleus;	GO:0003714|transcription corepressor activity;	.
gene:ENSGALG00000001038	876	714	627	679	868	798	738	812	704.55	566	710	663	542	603	909	631	618	1.23129	0.300169	0.00984842	0.119	up	no	MAN1C1	protein_coding	chr23:2453389-2495023:-	gi|971430744|ref|XP_417735.4|	2732	0	PREDICTED: mannosyl-oligosaccharide 1,2-alpha-mannosidase IC [Gallus gallus]	gi|971430743|ref|XM_417735.4|	2675	0	PREDICTED: Gallus gallus mannosidase, alpha, class 1C, member 1 (MAN1C1), mRNA	Q9NR34	727	0	Mannosyl-oligosaccharide 1,2-alpha-mannosidase IC	.	.	.	.	pfam01532	Glyco_hydro_47	Glycosyl hydrolase family 47. Members of this family are alpha-mannosidases that catalyse the hydrolysis of the terminal 1,2-linked alpha-D-mannose residues in the oligo-mannose oligosaccharide Man(9)(GlcNAc)(2).	GO:1904381|Golgi apparatus mannose trimming;GO:0006491|N-glycan processing;GO:0006487|protein N-linked glycosylation;	GO:0005783|endoplasmic reticulum;GO:0070062|extracellular exosome;GO:0000139|Golgi membrane;GO:0030173|integral component of Golgi membrane;	GO:0005509|calcium ion binding;GO:0004571|mannosyl-oligosaccharide 1,2-alpha-mannosidase activity;	K01230
gene:ENSGALG00000001042	628	555	616	612	590	653	1217	555	662.856	658	519	708	604	624	826	552	838	1.06896	0.096209	0.533799	0.80479	up	no	MTMR4	protein_coding	chr19:801748-844553:-	gi|971426230|ref|XP_415720.4|	6117	0	PREDICTED: myotubularin-related protein 4 isoform X1 [Gallus gallus]	gi|971426229|ref|XM_415720.5|	4529	0	PREDICTED: Gallus gallus myotubularin related protein 4 (MTMR4), transcript variant X1, mRNA	Q9NYA4	1696	0	Myotubularin-related protein 4	.	.	.	.	pfam06602	Myotub-related	Myotubularin-like phosphatase domain. This family represents the phosphatase domain within eukaryotic myotubularin-related proteins. Myotubularin is a dual-specific lipid phosphatase that dephosphorylates phosphatidylinositol 3-phosphate and phosphatidylinositol (3,5)-bi-phosphate. Mutations in gene encoding myotubularin-related proteins have been associated with disease.	GO:0030512|negative regulation of transforming growth factor beta receptor signaling pathway;GO:0006661|phosphatidylinositol biosynthetic process;GO:0006470|protein dephosphorylation;GO:0060304|regulation of phosphatidylinositol dephosphorylation;GO:0014894|response to denervation involved in regulation of muscle adaptation;GO:0007179|transforming growth factor beta receptor signaling pathway;	GO:0005829|cytosol;GO:0031901|early endosome membrane;GO:0005768|endosome;GO:0005615|extracellular space;	GO:0046872|metal ion binding;GO:0052629|phosphatidylinositol-3,5-bisphosphate 3-phosphatase activity;GO:0004438|phosphatidylinositol-3-phosphatase activity;GO:0019903|protein phosphatase binding;GO:0004722|protein serine/threonine phosphatase activity;GO:0004725|protein tyrosine phosphatase activity;	K18082
gene:ENSGALG00000001043	571	388	382	491	460	448	530	512	491.938	427	479	438	447	383	765	619	635	0.953022	-0.0694182	0.627285	0.857306	down	no	REXO1	protein_coding	chr28:2328523-2359784:+	gi|733923660|ref|XP_010723148.1|	4339	0	PREDICTED: RNA exonuclease 1 homolog [Meleagris gallopavo]	gi|733923661|ref|XR_796097.1|	3085	0	PREDICTED: Meleagris gallopavo REX1, RNA exonuclease 1 homolog (S. cerevisiae) (REXO1), transcript variant X2, misc_RNA	Q7TT28	773	0	RNA exonuclease 1 homolog	SPAC1782.08c	145	2.00E-35	COG0847	pfam00929	RNase_T	Exonuclease. This family includes a variety of exonuclease proteins, such as ribonuclease T and the epsilon subunit of DNA polymerase III.;	.	GO:0016604|nuclear body;GO:0005654|nucleoplasm;	GO:0004527|exonuclease activity;GO:0003676|nucleic acid binding;	K14570
gene:ENSGALG00000001046	402	232	200	410	292	321	340	330	302.229	216	285	235	231	287	382	316	420	1.12888	0.174887	0.286318	0.630523	up	no	DLGAP4	protein_coding	chr20:338819-473635:+	gi|971427218|ref|XP_417306.4|	4310	0	PREDICTED: disks large-associated protein 4 isoform X4 [Gallus gallus]	gi|902926279|ref|XM_013195890.1|	2495	0	PREDICTED: Anser cygnoides domesticus discs, large (Drosophila) homolog-associated protein 4 (DLGAP4), transcript variant X7, mRNA	Q9Y2H0	1168	0	Disks large-associated protein 4	.	.	.	.	pfam03359	GKAP	Guanylate-kinase-associated protein (GKAP) protein.	GO:0023052|signaling;	GO:0005886|plasma membrane;GO:0045202|synapse;	GO:0019904|protein domain specific binding;	.
gene:ENSGALG00000001048	578	606	469	441	558	433	678	443	572.887	559	545	486	687	703	888	618	619	0.872248	-0.19719	0.111986	0.414823	down	no	OLFML2A	protein_coding	chr17:9815450-9818837:+	gi|971423975|ref|XP_015135336.1|	3234	0	PREDICTED: olfactomedin-like protein 2A isoform X1 [Gallus gallus]	gi|971423974|ref|XM_015279850.1|	2761	0	PREDICTED: Gallus gallus olfactomedin-like 2A (OLFML2A), transcript variant X1, mRNA	A4IIT5	847	0	Olfactomedin-like protein 2A	.	.	.	.	pfam02191	OLF	Olfactomedin-like domain.	.	GO:0005576|extracellular region;	.	.
gene:ENSGALG00000001049	443	475	414	380	403	494	450	432	490.695	697	514	757	636	642	457	327	391	0.831789	-0.26571	0.124748	0.432378	down	no	CASP1	protein_coding	chr19:844308-849704:+	gi|513215133|ref|XP_003642432.2|	2121	0	PREDICTED: caspase-1 isoform X1 [Gallus gallus]	gi|971426241|ref|XM_003642384.3|	1834	0	PREDICTED: Gallus gallus caspase 1, apoptosis-related cysteine peptidase (CASP1), transcript variant X1, mRNA	Q9TV13	317	3.00E-99	Caspase-1	.	.	.	.	pfam00656	Peptidase_C14	Caspase domain.	GO:0042981|regulation of apoptotic process;GO:0050727|regulation of inflammatory response;	GO:0097169|AIM2 inflammasome complex;GO:0072557|IPAF inflammasome complex;GO:0072558|NLRP1 inflammasome complex;GO:0072559|NLRP3 inflammasome complex;	GO:0097153|cysteine-type endopeptidase activity involved in apoptotic process;	K01370
gene:ENSGALG00000001051	429	340	404	339	369	371	397	425	390.478	313	399	350	373	479	484	401	451	1.00458	0.00659631	0.944771	0.981648	up	no	LDLRAP1	protein_coding	chr23:2503214-2516531:-	gi|971430750|ref|XP_015153218.1|	247	3.00E-39	PREDICTED: low density lipoprotein receptor adapter protein 1 [Gallus gallus]	gi|971430749|ref|XM_015297732.1|	2037	0	PREDICTED: Gallus gallus low density lipoprotein receptor adaptor protein 1 (LDLRAP1), mRNA	Q5SW96	71.6	5.00E-14	Low density lipoprotein receptor adapter protein 1	.	.	.	.	pfam13346	ABC2_membrane_5	ABC-2 family transporter protein. This family is related to the ABC-2 membrane transporter family pfam01061.	GO:0042982|amyloid precursor protein metabolic process;GO:0042632|cholesterol homeostasis;GO:0008203|cholesterol metabolic process;GO:0030301|cholesterol transport;GO:0034383|low-density lipoprotein particle clearance;GO:0061024|membrane organization;GO:0090205|positive regulation of cholesterol metabolic process;GO:0048260|positive regulation of receptor-mediated endocytosis;GO:0031623|receptor …	GO:0030424|axon;GO:0009925|basal plasma membrane;GO:0030665|clathrin-coated vesicle membrane;GO:0009898|cytoplasmic side of plasma membrane;GO:0005829|cytosol;GO:0005769|early endosome;GO:0005883|neurofilament;GO:0005886|plasma membrane;GO:0055037|recycling endosome;	GO:0001540|beta-amyloid binding;GO:0035612|AP-2 adaptor complex binding;GO:0035615|clathrin adaptor activity;GO:0030276|clathrin binding;GO:0050750|low-density lipoprotein particle receptor binding;GO:0005546|phosphatidylinositol-4,5-bisphosphate binding;GO:0001784|phosphotyrosine binding;GO:0030159|receptor signaling complex scaffold activity;GO:0035591|signaling adaptor activity;	K12474
gene:ENSGALG00000001054	1213	1017	1410	1197	1151	1013	1008	1199	1159.72	959	1256	1026	1134	1204	1169	1352	1419	1.0288	0.0409562	0.698661	0.891386	up	no	C20H20ORF24	protein_coding	chr20:494619-499213:+	gi|119331102|ref|NP_001073205.1|	631	2.00E-74	uncharacterized protein C20orf24 homolog [Gallus gallus]	gi|402743510|ref|NM_001079737.2|	1638	0	Gallus gallus chromosome 20 open reading frame, human C20orf24 (C20H20ORF24), mRNA	Q9CQT9	191	2.00E-55	Uncharacterized protein C20orf24 homolog	.	.	.	.	pfam07019	Rab5ip	Rab5-interacting protein (Rab5ip). This family consists of several Rab5-interacting protein (RIP5 or Rab5ip ) sequences. The ras-related GTPase rab5 is rate-limiting for homotypic early endosome fusion. Rab5ip represents a novel rab5 interacting protein that may function on endocytic vesicles as a receptor for rab5-GDP and participate in the activation of rab5.	.	GO:0005739|mitochondrion;	.	.
gene:ENSGALG00000001055	649	586	518	546	567	578	635	537	608.41	811	652	666	773	752	536	502	517	0.932727	-0.100474	0.421666	0.736775	down	no	NSF	protein_coding	chr27:3546258-3602488:-	gi|347361001|ref|NP_001019627.1|	3858	0	vesicle-fusing ATPase [Gallus gallus]	gi|347361000|ref|NM_001024456.1|	3672	0	Gallus gallus N-ethylmaleimide-sensitive factor (NSF), mRNA	P18708	1392	0	Vesicle-fusing ATPase	SPAC1834.11c	665	0	COG0464	pfam00004	AAA	ATPase family associated with various cellular activities (AAA). AAA family proteins often perform chaperone-like functions that assist in the assembly, operation, or disassembly of protein complexes.	GO:0006813|potassium ion transport;GO:0015031|protein transport;GO:0035494|SNARE complex disassembly;	GO:0005737|cytoplasm;GO:0030496|midbody;GO:0043209|myelin sheath;	GO:0005524|ATP binding;GO:0016887|ATPase activity;GO:0042623|ATPase activity, coupled;GO:0042802|identical protein binding;GO:0046872|metal ion binding;GO:0019901|protein kinase binding;GO:0044877|macromolecular complex binding;GO:0000149|SNARE binding;GO:0017075|syntaxin-1 binding;	K06027
gene:ENSGALG00000001056	76	48	48	75	75	107	122	48	89.2717	95	99	81	92	131	134	117	111	0.732079	-0.449928	0.018998	0.168289	down	no	ABHD11	protein_coding	chr19:851485-853634:-	gi|971426100|ref|XP_415721.5|	1371	0	PREDICTED: alpha/beta hydrolase domain-containing protein 11 [Gallus gallus]	gi|971426099|ref|XM_415721.5|	1119	0	PREDICTED: Gallus gallus abhydrolase domain containing 11 (ABHD11), mRNA	Q2TAP9	334	4.00E-111	Protein ABHD11	YPO2638	145	2.00E-39	COG0596	pfam12697	Abhydrolase_6	Alpha/beta hydrolase family. This family contains alpha/beta hydrolase enzymes of diverse specificity.	.	.	GO:0016787|hydrolase activity;	K13703
gene:ENSGALG00000001058	421	510	339	529	606	302	806	362	508.314	510	522	519	464	403	772	614	566	0.929631	-0.10527	0.571127	0.825954	down	no	ARHGEF16	protein_coding	chr21:1032001-1037986:-	gi|971429209|ref|XP_417549.5|	3099	0	PREDICTED: rho guanine nucleotide exchange factor 16 isoform X1 [Gallus gallus]	gi|971429210|ref|XM_004947371.2|	1943	0	PREDICTED: Gallus gallus Rho guanine nucleotide exchange factor (GEF) 16 (ARHGEF16), transcript variant X2, mRNA	Q5VV41	653	0	Rho guanine nucleotide exchange factor 16	SPCC645.07	95.1	3.00E-19	COG5422	pfam00621	RhoGEF	RhoGEF domain. Guanine nucleotide exchange factor for Rho/Rac/Cdc42-like GTPases Also called Dbl-homologous (DH) domain. It appears that pfam00169 domains invariably occur C-terminal to RhoGEF/DH domains.	GO:0090630|activation of GTPase activity;GO:0060326|cell chemotaxis;GO:0007186|G-protein coupled receptor signaling pathway;GO:0043065|positive regulation of apoptotic process;GO:1903078|positive regulation of protein localization to plasma membrane;GO:0035023|regulation of Rho protein signal transduction;GO:0051056|regulation of small GTPase mediated signal transduction;	GO:0005829|cytosol;	GO:0045296|cadherin binding;GO:0005085|guanyl-nucleotide exchange factor activity;GO:0030165|PDZ domain binding;GO:0030971|receptor tyrosine kinase binding;GO:0017048|Rho GTPase binding;GO:0005089|Rho guanyl-nucleotide exchange factor activity;	.
gene:ENSGALG00000001062	6	22	6	8	26	6	11	5	13.685	18	10	5	23	23	14	21	19	0.72189	-0.470148	0.246128	0.593511	down	no	GGT7	protein_coding	chr20:500509-515885:+	gi|971427200|ref|XP_417308.4|	3412	0	PREDICTED: gamma-glutamyltransferase 7 [Gallus gallus]	gi|971427199|ref|XM_417308.5|	1992	0	PREDICTED: Gallus gallus gamma-glutamyltransferase 7 (GGT7), mRNA	Q9UJ14	902	0	Glutathione hydrolase 7	SPAC56E4.06c	233	4.00E-66	COG0405	pfam01019	G_glu_transpept	Gamma-glutamyltranspeptidase.	GO:0006750|glutathione biosynthetic process;GO:0006751|glutathione catabolic process;GO:1901750|leukotriene D4 biosynthetic process;GO:1902883|negative regulation of response to oxidative stress;	GO:0016021|integral component of membrane;GO:0005886|plasma membrane;	GO:0036374|glutathione hydrolase activity;	K00681
gene:ENSGALG00000001067	693	533	536	746	567	531	620	625	614.688	455	604	550	536	517	791	749	900	1.0098	0.0140653	0.919619	0.97373	up	no	TMEM57	protein_coding	chr23:2520375-2536047:-	gi|53129602|emb|CAG31397.1|	3218	0	hypothetical protein RCJMB04_5n24 [Gallus gallus]	gi|84992985|ref|NM_001030895.2|	3178	0	Gallus gallus transmembrane protein 57 (TMEM57), mRNA	Q2TLZ2	1159	0	Macoilin	.	.	.	.	pfam09726	Macoilin	Transmembrane protein. This entry is a highly conserved protein present in eukaryotes.	GO:0007420|brain development;GO:0023041|neuronal signal transduction;	GO:0030424|axon;GO:0016021|integral component of membrane;GO:0044306|neuron projection terminus;GO:0031965|nuclear membrane;GO:0030867|rough endoplasmic reticulum membrane;GO:0045202|synapse;	.	.
gene:ENSGALG00000001073	74	31	84	76	71	35	36	55	64.5386	40	88	78	66	50	103	84	75	0.837543	-0.255766	0.299483	0.642381	down	no	NR6A1	protein_coding	chr17:9753750-9812420:-	gi|513213167|ref|XP_001235478.3|	2229	0	PREDICTED: nuclear receptor subfamily 6 group A member 1 isoform X4 [Gallus gallus]	gi|971423191|ref|XM_001235477.4|	1293	0	PREDICTED: Gallus gallus nuclear receptor subfamily 6, group A, member 1 (NR6A1), transcript variant X4, mRNA	Q66JK1	795	0	Nuclear receptor subfamily 6 group A member 1	.	.	.	.	pfam00105	zf-C4	Zinc finger, C4 type (two domains). In nearly all cases, this is the DNA binding domain of a nuclear hormone receptor. The alignment contains two Zinc finger domains that are too dissimilar to be aligned with each other.	GO:0048513|organ development;GO:0009952|anterior/posterior pattern specification;GO:0016477|cell migration;GO:0030518|intracellular steroid hormone receptor signaling pathway;GO:0030917|midbrain-hindbrain boundary development;GO:0022008|neurogenesis;GO:0006351|transcription, DNA-templated;	GO:0005737|cytoplasm;GO:0005634|nucleus;GO:0005667|transcription factor complex;	GO:0004879|RNA polymerase II transcription factor activity, ligand-activated sequence-specific DNA binding;GO:0042803|protein homodimerization activity;GO:0000978|RNA polymerase II core promoter proximal region sequence-specific DNA binding;GO:0043565|sequence-specific DNA binding;GO:0003707|steroid hormone receptor activity;GO:0008270|zinc ion binding;	K08561
gene:ENSGALG00000001076	182	131	183	206	204	235	322	163	229.795	141	201	180	122	124	611	262	493	0.808262	-0.307106	0.311664	0.652905	down	no	LIMK1	protein_coding	chr19:963194-972046:+	gi|45383844|ref|NP_989462.1|	3376	0	LIM domain kinase 1 [Gallus gallus]	gi|45383843|ref|NM_204131.1|	2771	0	Gallus gallus LIM domain kinase 1 (LIMK1), mRNA	Q8QFP8	1303	0	LIM domain kinase 1	.	.	.	.	pfam07714	Pkinase_Tyr	Protein tyrosine kinase.	GO:0030036|actin cytoskeleton organization;GO:0035556|intracellular signal transduction;GO:0051444|negative regulation of ubiquitin-protein transferase activity;GO:0007399|nervous system development;GO:0045773|positive regulation of axon extension;GO:0051496|positive regulation of stress fiber assembly;	GO:0005829|cytosol;GO:0005925|focal adhesion;GO:0005794|Golgi apparatus;GO:0030426|growth cone;GO:0030027|lamellipodium;GO:0016020|membrane;GO:0043005|neuron projection;GO:0016607|nuclear speck;GO:0005634|nucleus;	GO:0005524|ATP binding;GO:0031072|heat shock protein binding;GO:0046872|metal ion binding;GO:0046982|protein heterodimerization activity;GO:0004674|protein serine/threonine kinase activity;	K05743
gene:ENSGALG00000001078	0	0	0	0	0	2	0	0	0.251453	0	0	0	0	0	0	2	0	1.05815	0.0815382	0.978744	NA	up	no	LOC107049128	protein_coding	chr21:1263668-1264801:-	gi|971429226|ref|XP_015152582.1|	1913	0	PREDICTED: actin-85C-like [Gallus gallus]	gi|971429225|ref|XM_015297096.1|	1134	0	PREDICTED: Gallus gallus actin-85C-like (LOC107049128), mRNA	P27131	487	4.00E-170	Actin-1	YFL039c	474	1.00E-165	COG5277	pfam00022	Actin	Actin.	.	GO:0005737|cytoplasm;GO:0005856|cytoskeleton;	GO:0005524|ATP binding;	.
gene:ENSGALG00000001079	0	2	1	2	0	0	1	0	0.454487	0	0	0	0	0	0	1	0	3.43389	1.77985	0.308682	NA	up	no	WNT3	protein_coding	chr27:3523220-3544732:+	gi|126165238|ref|NP_001075165.1|	1834	0	proto-oncogene Wnt-3 [Gallus gallus]	gi|1003990843|ref|XM_015885459.1|	1241	0	PREDICTED: Coturnix japonica wingless-type MMTV integration site family member 3 (WNT3), mRNA	P17553	672	0	Proto-oncogene Wnt-3	.	.	.	.	pfam00110	wnt	wnt family. Wnt genes have been identified in vertebrates and invertebrates but not in plants, unicellular eukaryotes or prokaryotes. In humans, 19 WNT proteins are known. Because of their insolubility little is known about Wnt protein structure, but all have 23 or 24 Cys residues whose spacing is highly conserved. Signal transduction by Wnt proteins (including the Wnt/beta-catenin, the Wnt/Ca++,…	GO:0048646|anatomical structure formation involved in morphogenesis;GO:0009887|organ morphogenesis;GO:0009948|anterior/posterior axis specification;GO:0009952|anterior/posterior pattern specification;GO:0007411|axon guidance;GO:0060070|canonical Wnt signaling pathway;GO:0044338|canonical Wnt signaling pathway involved in mesenchymal stem cell differentiation;GO:0044339|canonical Wnt signaling pat…	GO:0005737|cytoplasm;GO:0005788|endoplasmic reticulum lumen;GO:0005615|extracellular space;	GO:0005109|frizzled binding;GO:0019904|protein domain specific binding;GO:0048018|receptor agonist activity;GO:0005102|receptor binding;	K00312
gene:ENSGALG00000001080	0	2	0	1	0	0	0	0	1.08844	6	2	3	0	1	1	1	0	0.226934	-2.13966	0.0875465	NA	down	no	NR5A1	protein_coding	chr17:9728090-9743930:-	gi|971422681|ref|XP_015134818.1|	2423	0	PREDICTED: steroidogenic factor 1 isoform X1 [Gallus gallus]	gi|45384187|ref|NM_205077.1|	3194	0	Gallus gallus nuclear receptor subfamily 5, group A, member 1 (NR5A1), mRNA	Q95L87	755	0	Steroidogenic factor 1	.	.	.	.	pfam00105	zf-C4	Zinc finger, C4 type (two domains). In nearly all cases, this is the DNA binding domain of a nuclear hormone receptor. The alignment contains two Zinc finger domains that are too dissimilar to be aligned with each other.	GO:0008585|female gonad development;GO:0008584|male gonad development;GO:0010628|positive regulation of gene expression;GO:0007530|sex determination;GO:0006351|transcription, DNA-templated;	GO:0005634|nucleus;	GO:0003700|transcription factor activity, sequence-specific DNA binding;GO:0008289|lipid binding;GO:0043565|sequence-specific DNA binding;GO:0003707|steroid hormone receptor activity;GO:0008270|zinc ion binding;	.
gene:ENSGALG00000001081	0	0	0	0	0	0	0	1	0.366037	0	1	0	1	1	0	2	0	0.402208	-1.31399	0.472423	NA	down	no	TTC34	protein_coding	chr21:1367733-1379691:+	gi|513219478|ref|XP_003642569.2|	2794	0	PREDICTED: tetratricopeptide repeat protein 34 [Gallus gallus]	gi|971429201|ref|XM_003642521.3|	1594	0	PREDICTED: Gallus gallus tetratricopeptide repeat domain 34 (TTC34), transcript variant X3, mRNA	.	.	.	.	.	.	.	.	pfam13414	TPR_11	TPR repeat.	.	.	.	.
gene:ENSGALG00000001084	51	30	37	53	46	34	47	17	33.4528	16	16	11	26	8	47	50	54	1.46232	0.548259	0.121718	0.429224	up	no	ATP8B3	protein_coding	chr28:2363866-2377068:+	gi|971436039|ref|XP_015155362.1|	5801	0	PREDICTED: phospholipid-transporting ATPase IK isoform X1 [Gallus gallus]	gi|971436038|ref|XM_015299876.1|	3371	0	PREDICTED: Gallus gallus ATPase, aminophospholipid transporter, class I, type 8B, member 3 (ATP8B3), transcript variant X1, mRNA	Q6UQ17	1271	0	Phospholipid-transporting ATPase IK	.	.	.	.	pfam13246	Hydrolase_like2	Putative hydrolase of sodium-potassium ATPase alpha subunit. This is a putative hydrolase of the sodium-potassium ATPase alpha subunit.	GO:0007339|binding of sperm to zona pellucida;GO:0007030|Golgi organization;GO:0045332|phospholipid translocation;	GO:0002080|acrosomal membrane;GO:0001669|acrosomal vesicle;GO:0005789|endoplasmic reticulum membrane;GO:0005794|Golgi apparatus;GO:0016021|integral component of membrane;GO:0005886|plasma membrane;	GO:0005524|ATP binding;GO:0000287|magnesium ion binding;GO:0004012|phospholipid-translocating ATPase activity;	K01530
gene:ENSGALG00000001091	861	953	696	1028	951	1031	1263	806	947.667	864	864	771	1060	1072	1244	993	888	1.03593	0.0509297	0.670017	0.879736	up	no	C1ORF116	protein_coding	chr26:2605514-2611145:-	gi|363743061|ref|XP_417978.3|	1181	7.00E-156	PREDICTED: specifically androgen-regulated gene protein isoform X1 [Gallus gallus]	gi|971434089|ref|XM_417978.5|	965	0	PREDICTED: Gallus gallus chromosome 26 open reading frame, human C1orf116 (C1ORF116), transcript variant X1, mRNA	A5D7K1	95.1	6.00E-20	Specifically androgen-regulated gene protein	.	.	.	.	pfam15385	SARG	Specifically androgen-regulated gene protein. This family of proteins is found in eukaryotes, the function of this protein is still unknown but it is thought to be an androgen receptor. Protein expression is up-regulated in the presence of androgens, but not in the presence of glucocorticoids. SARG tends to be highly expressed in prostate tissue. Proteins in this family are typically between 340 …	.	GO:0005737|cytoplasm;GO:0005829|cytosol;GO:0005886|plasma membrane;	.	.
[truncated: 19,586 more rows]
[truncated: 1 more columns]

## Sheet: HS+ST vs CTL  DEG
Gene	HS+ST_1	HS+ST_2	HS+ST_3	HS+ST_4	HS+ST_5	HS+ST_6	HS+ST_7	HS+ST_8	baseMean	CTL_1	CTL_2	CTL_3	CTL_4	CTL_5	CTL_6	CTL_7	CTL_8	FoldChange	Log2FoldChange	pval	padj	Up/Down	Significant	GeneName	Biotype	Position	NR:Seq-id	NR:Score	NR:Evalue	NR:Description	NT:Seq-id	NT:Score	NT:Evalue	NT:Description	Uniprot:UniProtKB-AC	Uniprot:Score	Uniprot:Evalue	Uniprot:Description	COG:gene	COG:Score	COG:Eval	COG:num	Pfam:pfam_ID	Pfam:pfam_Name	Pfam:pfam_Description	GO:biological_process	GO:cellular_component	GO:molecular_function	KEGG:KO
[truncated: 20,031 more rows]
[truncated: 1 more columns]

## Sheet: HS+ST vs ST DEG
Gene	HS+ST_1	HS+ST_2	HS+ST_3	HS+ST_4	HS+ST_5	HS+ST_6	HS+ST_7	HS+ST_8	baseMean	ST_1	ST_2	ST_3	ST_4	ST_5	ST_6	ST_7	ST_8	FoldChange	Log2FoldChange	pval	padj	Up/Down	Significant	GeneName	Biotype	Position	NR:Seq-id	NR:Score	NR:Evalue	NR:Description	NT:Seq-id	NT:Score	NT:Evalue	NT:Description	Uniprot:UniProtKB-AC	Uniprot:Score	Uniprot:Evalue	Uniprot:Description	COG:gene	COG:Score	COG:Eval	COG:num	Pfam:pfam_ID	Pfam:pfam_Name	Pfam:pfam_Description	GO:biological_process	GO:cellular_component	GO:molecular_function	KEGG:KO
[truncated: 20,041 more rows]
[truncated: 1 more columns]
