# Supplementary material for: Liver Transcriptome Analysis Reveals a Potential Mechanism of Heat Stress Increasing Susceptibility to Salmonella Typhimurium in Chickens
Source: Biology (Basel). 2025 Jun 18;14(6):720. doi: 10.3390/biology14060720 (PMC12190061; doi:10.3390/biology14060720)
Supplement: Supplementary file 1 [file biology-14-00720-s001.zip › Table S2. The qPCR primers used in this study.xlsx]

## Sheet: Sheet1
Table S2. The qPCR primers used in this study
	gene name	Sequence(5'-3')	Product length/bp	Accession number
	β-actin	F: GAGAAATTGTGCGTGACATCA	152	NM_205518.1
		R: CCTGAACCTCTCATTGCCA
	IFN-γ	F: AACAACCTTCCTGATGGCGT	106	NM_205149.2
		R: TGAAGAGTTCATTCGCGGCT
	IL-1β	F: GCATCAAGGGCTACAAGCTCT	132	NM_204524.2
		R: CCAGGCGGTAGAAGATGAAG
	IL-8	F: GCTGCTCTGTCGCAAGGTA	100	NM_205498.1
		R: GAATGGATTTAGGGTGGATGA
	PTGDS	F: GGGTGAACAGTGCGAGAAGA	105	NM_204259.2				8
		R: ACACGGATGTCATGGTTGCT
	SLC6A9	F: AGCAGGACAAGAGCGTCAAA	271	NM_001031279.2
		R: TAGCCCACGCCTTTGAACAT
	WISP2	F: CCCTGCGACTTTTTGCATGT	205	XM_417370.8
		R: AGAGTGGAACGCAGGTGAAG
