# Supplementary material for: Liver Transcriptome Analysis Reveals a Potential Mechanism of Heat Stress Increasing Susceptibility to Salmonella Typhimurium in Chickens
Source: Biology (Basel). 2025 Jun 18;14(6):720. doi: 10.3390/biology14060720 (PMC12190061; doi:10.3390/biology14060720)
Supplement: Supplementary file 1 [file biology-14-00720-s001.zip › Table S3. The key genes identified by WGCNA analysis.xlsx]

## Sheet: STable 2
Table S3. The key genes identified by WGCNA analysis
	gene	Gene name	module	Modules	Moddule Membership blue	correlated phenotypes
	gene:ENSGALG00000010346	TGFB3	blue	0.902551	0.414492	H/L Ratio
	gene:ENSGALG00000016843	COL4A2	blue	0.9191	0.445326	H/L Ratio
	gene:ENSGALG00000043035	SHISA2	blue	0.882338	0.365773	H/L Ratio
	gene:ENSGALG00000036798	COL4A1	blue	0.942769	0.364022	H/L Ratio
	gene:ENSGALG00000036189	ANGPT2	blue	0.843621	0.37851	H/L Ratio
	gene:ENSGALG00000047383	WISP2	blue	0.882772	0.301346	H/L Ratio
	gene:ENSGALG00000012735	EDN1	blue	0.850032	0.581569	H/L Ratio
	gene:ENSGALG00000010448	LTBP1	blue	0.879028	0.476601	H/L Ratio
	gene:ENSGALG00000040241	NTRK3	blue	0.874351	0.402859	H/L Ratio
	gene:ENSGALG00000036142	LOXL3	blue	0.90604	0.404835	H/L Ratio
	gene:ENSGALG00000041555	COL1A1	blue	0.883059	0.413894	H/L Ratio
	gene:ENSGALG00000037402	CTGF	blue	0.882322	0.386873	H/L Ratio
	gene:ENSGALG00000009626	THBS1	blue	0.820429	0.451394	H/L Ratio
	gene:ENSGALG00000045350	KIAA1210	blue	0.815011	0.45535	H/L Ratio
	gene:ENSGALG00000017099	RASL11A	blue	0.857985	0.464372	H/L Ratio
	gene:ENSGALG00000015253	COL8A1	blue	0.877907	0.336813	H/L Ratio
	gene:ENSGALG00000004184	SPARC	blue	0.894131	0.424772	H/L Ratio
	gene:ENSGALG00000039985	CDH11	blue	0.843636	0.617659	H/L Ratio
	gene:ENSGALG00000011663	FNDC1	blue	0.869408	0.444836	H/L Ratio
	gene:ENSGALG00000000818	LRRC32	blue	0.841621	0.508392	H/L Ratio
	gene:ENSGALG00000011306	DES	blue	0.829711	0.423118	H/L Ratio
	gene:ENSGALG00000038458	LOXL1	blue	0.897927	0.3481	H/L Ratio
	gene:ENSGALG00000035584	COL3A1	blue	0.876185	0.331052	H/L Ratio
	gene:ENSGALG00000028147	CTSK	blue	0.893543	0.414516	H/L Ratio
	gene:ENSGALG00000009641	COL1A2	blue	0.867091	0.506223	H/L Ratio
	gene:ENSGALG00000041898	FAM43A	blue	0.843846	0.389127	H/L Ratio
	gene:ENSGALG00000028451	MT4L	yellow	0.80729	0.481787	H/L Ratio
	gene:ENSGALG00000027716	SAA	yellow	0.816628	0.330153	H/L Ratio
	gene:ENSGALG00000030886	PTGDS	yellow	0.8049	0.628842	H/L Ratio
	gene:ENSGALG00000046326	IL1R2	yellow	0.868609	0.547075	H/L Ratio
	gene:ENSGALG00000012802	F13A1	yellow	0.89045	0.576944	H/L Ratio
	gene:ENSGALG00000043064	EXFABP	yellow	0.879203	0.697852	H/L Ratio
	gene:ENSGALG00000028158	FGF7	yellow	0.80517	0.693377	H/L Ratio
	gene:ENSGALG00000014616	MT3	yellow	0.843665	0.595514	H/L Ratio
	gene:ENSGALG00000032170	LCN15	yellow	0.81926	0.592504	H/L Ratio
	gene:ENSGALG00000007109	APOA4	purple	0.837686	-0.424969	H/L Ratio
	gene:ENSGALG00000035803	THRSP	purple	0.853397	-0.698243	H/L Ratio
	gene:ENSGALG00000030920	APOC3	purple	0.864764	-0.400698	H/L Ratio
	gene:ENSGALG00000038933	FABP7	purple	0.840033	-0.381781	H/L Ratio
	gene:ENSGALG00000003973	TLCD1	purple	0.906051	-0.488245	H/L Ratio
	gene:ENSGALG00000007178	FADS2	purple	0.830388	-0.643259	H/L Ratio
	gene:ENSGALG00000002595	GPX4	purple	0.812076	-0.340446	H/L Ratio
	gene:ENSGALG00000005739	SCD	purple	0.807122	-0.61369	H/L Ratio
	transcript:ENSGALT00000094989	LOC107053670	purple	0.875889	-0.672981	H/L Ratio
	gene:ENSGALG00000001209	TP53INP2	tan	0.852191	-0.387767	IFN-γ
	gene:ENSGALG00000050005	LOC105720759	tan	0.863682	-0.540009	IFN-γ
	gene:ENSGALG00000048205	LOC100857622	tan	0.881807	-0.4249	IFN-γ
	gene:ENSGALG00000013848	MVK	tan	0.850856	-0.429487	IFN-γ
	gene:ENSGALG00000017553	SNX11	tan	0.819774	-0.387877	IFN-γ
	gene:ENSGALG00000047515	LOC107050880	tan	0.896038	-0.375755	IFN-γ
	gene:ENSGALG00000007267	MVD	tan	0.919765	-0.479747	IFN-γ
	gene:ENSGALG00000036915	SQLE	tan	0.80396	-0.476228	IFN-γ
	gene:ENSGALG00000020342	ABHD12B	tan	0.814606	-0.375065	IFN-γ
	gene:ENSGALG00000047448	PCSK9	tan	0.8741	-0.562016	IFN-γ
	gene:ENSGALG00000029947	MMAB	tan	0.83131	-0.373546	IFN-γ
	gene:ENSGALG00000002179	FBF1	tan	0.80868	-0.380255	IFN-γ
	gene:ENSGALG00000043089	VWCE	tan	0.820871	-0.472207	IFN-γ
	gene:ENSGALG00000028880	FDPS	tan	0.835698	-0.515995	IFN-γ
	gene:ENSGALG00000046992	MCRIP2	tan	0.8407	-0.424117	IFN-γ
	gene:ENSGALG00000009365	CYP51A1	tan	0.874007	-0.495863	IFN-γ
	gene:ENSGALG00000030789	PGAP1	turquoise	0.897307	0.30778	IL-8
	gene:ENSGALG00000008786	NBEAL1	turquoise	0.909906	0.347147	IL-8
	gene:ENSGALG00000006038	TGFBR3	turquoise	0.831283	0.360521	IL-8
	gene:ENSGALG00000006502	PCGF5	turquoise	0.949127	0.377246	IL-8
	gene:ENSGALG00000051534	LOC100859655	turquoise	0.806898	0.390139	IL-8
	gene:ENSGALG00000005251	CMTM4	turquoise	0.956565	0.434281	IL-8
	gene:ENSGALG00000015027	JAK2	turquoise	0.906086	0.380652	IL-8
	gene:ENSGALG00000030147	AFF4	turquoise	0.934565	0.495836	IL-8
	gene:ENSGALG00000015889	PHIP	turquoise	0.958879	0.373279	IL-8
	gene:ENSGALG00000012166	SLC35F5	turquoise	0.89307	0.338042	IL-8
	gene:ENSGALG00000015681	NRIP1	turquoise	0.820437	0.395185	IL-8
	gene:ENSGALG00000010616	PTPN21	turquoise	0.911241	0.305238	IL-8
	gene:ENSGALG00000011153	LY75	turquoise	0.895934	0.565511	IL-8
	gene:ENSGALG00000012187	MGAT5	turquoise	0.881297	0.35583	IL-8
	transcript:ENSGALT00000103517	LOC415641	turquoise	0.826628	0.416865	IL-8
	gene:ENSGALG00000001895	PANK3	turquoise	0.900186	0.401768	IL-8
	transcript:ENSGALT00000095188	LMTK2	turquoise	0.921419	0.344496	IL-8
	gene:ENSGALG00000041403	DENND4A	turquoise	0.967508	0.41639	IL-8
	gene:ENSGALG00000039177	N4BP2	turquoise	0.906432	0.342054	IL-8
	gene:ENSGALG00000020869	FAM126B	turquoise	0.939071	0.370969	IL-8
	gene:ENSGALG00000010999	DICER1	turquoise	0.958086	0.454893	IL-8
	gene:ENSGALG00000029616	HCFC2	turquoise	0.917106	0.367379	IL-8
	transcript:ENSGALT00000098716	OIP5-AS1	turquoise	0.8675	0.464176	IL-8
	gene:ENSGALG00000046969	ENSGALG00000046969	turquoise	0.814027	0.347801	IL-8
	gene:ENSGALG00000041470	PPARA	turquoise	0.93041	0.415282	IL-8
	gene:ENSGALG00000015635	HTT	turquoise	0.940465	0.317783	IL-8
	gene:ENSGALG00000003733	LIFR	turquoise	0.869418	0.42698	IL-8
	gene:ENSGALG00000048321	LYST	turquoise	0.921345	0.360679	IL-8
	gene:ENSGALG00000004397	MLXIP	turquoise	0.856854	0.455021	IL-8
	gene:ENSGALG00000053335	N4BP2	turquoise	0.850828	0.395563	IL-8
	gene:ENSGALG00000043724	NFX1	turquoise	0.852219	0.328105	IL-8
	gene:ENSGALG00000017204	SESN3	turquoise	0.86942	0.382363	IL-8
	gene:ENSGALG00000015301	LNPEP	turquoise	0.894881	0.449888	IL-8
	gene:ENSGALG00000002655	ITGAV	turquoise	0.843917	0.401836	IL-8
	gene:ENSGALG00000043044	IL1R1	turquoise	0.844493	0.389997	IL-8
	gene:ENSGALG00000040957	AGO2	turquoise	0.894791	0.345992	IL-8
	transcript:ENSGALT00000042900	MIR6572	turquoise	0.890768	0.333718	IL-8
	gene:ENSGALG00000000255	MAN2A1	turquoise	0.817859	0.356935	IL-8
	gene:ENSGALG00000013205	ETNK1	turquoise	0.96653	0.415479	IL-8
	gene:ENSGALG00000012277	MAFF	green	0.909937	-0.431737	IL-8
	gene:ENSGALG00000010098	SLC6A9	green	0.829982	-0.474899	IL-8
	gene:ENSGALG00000007300	PYCR1	green	0.822303	-0.349398	IL-8
	gene:ENSGALG00000009748	ASNS	green	0.872967	-0.435061	IL-8
	gene:ENSGALG00000026809	SARS	green	0.883837	-0.327057	IL-8
	gene:ENSGALG00000048103	TBCC	green	0.808463	-0.587266	IL-8
	gene:ENSGALG00000003563	YARS	green	0.921434	-0.440756	IL-8
	gene:ENSGALG00000023576	PIM3	green	0.871235	-0.339499	IL-8
	gene:ENSGALG00000034655	ALDH18A1	green	0.814703	-0.373292	IL-8
	gene:ENSGALG00000004365	WDR66	green	0.95381	-0.460603	IL-8
	gene:ENSGALG00000034344	MTHFD2	green	0.843085	-0.446063	IL-8
	gene:ENSGALG00000050173	TCEA3	green	0.872937	-0.315522	IL-8
	gene:ENSGALG00000037603	SESN2	green	0.901704	-0.400552	IL-8
	gene:ENSGALG00000048769	RRP8	green	0.865345	-0.326545	IL-8
	gene:ENSGALG00000004813	IARS	green	0.847118	-0.393805	IL-8
	gene:ENSGALG00000053321	DOK2	green	0.946913	-0.386855	IL-8
	gene:ENSGALG00000039315	MARS	green	0.918531	-0.417316	IL-8
